# Supplementary material for: Epidemiological and genomic characteristics of global blaNDM-carrying Escherichia coli
Source: Ann Clin Microbiol Antimicrob. 2024 Jun 21;23:58. doi: 10.1186/s12941-024-00719-x (PMC11193274; doi:10.1186/s12941-024-00719-x)
Supplement: Supplementary file 1 — Supplementary Material 1 [file 12941_2024_719_MOESM1_ESM.xlsx]

## Sheet: meta_information_1774_NDM
Assembly	Assembly Number	FTP-website	Organism	Strain	Serovar	Isolation_source	Country	Host	Collection_date			GCA_021650325.1_ASM2165032v1	GCA_021650325.1	https://ftp.ncbi.nlm.nih.gov/genomes/all/GCA/021/650/325/GCA_021650325.1_ASM2165032v1/GCA_021650325.1_ASM2165032v1_genomic.gbff.gz
GCA_021650325.1_ASM2165032v1	GCA_021650325.1	https://ftp.ncbi.nlm.nih.gov/genomes/all/GCA/021/650/325/GCA_021650325.1_ASM2165032v1/GCA_021650325.1_ASM2165032v1_genomic.gbff.gz	Escherichia coli	w189	blank	food animal chicken	China: Qingdao	blank	2019-01-21'			GCA_027988845.1_ASM2798884v1	GCA_027988845.1	https://ftp.ncbi.nlm.nih.gov/genomes/all/GCA/027/988/845/GCA_027988845.1_ASM2798884v1/GCA_027988845.1_ASM2798884v1_genomic.gbff.gz
GCF_027988845.1_ASM2798884v1	GCA_027988845.1	https://ftp.ncbi.nlm.nih.gov/genomes/all/GCA/027/988/845/GCA_027988845.1_ASM2798884v1/GCA_027988845.1_ASM2798884v1_genomic.gbff.gz	Escherichia coli	279H5	blank	blank	France	Homo sapiens	2021'			GCA_017897105.1_ASM1789710v1	GCA_017897105.1	https://ftp.ncbi.nlm.nih.gov/genomes/all/GCA/017/897/105/GCA_017897105.1_ASM1789710v1/GCA_017897105.1_ASM1789710v1_genomic.gbff.gz
GCA_017897105.1_ASM1789710v1	GCA_017897105.1	https://ftp.ncbi.nlm.nih.gov/genomes/all/GCA/017/897/105/GCA_017897105.1_ASM1789710v1/GCA_017897105.1_ASM1789710v1_genomic.gbff.gz	Escherichia coli	IITD158	blank	STP	India: Delhi	blank	2018-10-22'			GCA_019050595.1_ASM1905059v1	GCA_019050595.1	https://ftp.ncbi.nlm.nih.gov/genomes/all/GCA/019/050/595/GCA_019050595.1_ASM1905059v1/GCA_019050595.1_ASM1905059v1_genomic.gbff.gz
GCA_019050595.1_ASM1905059v1	GCA_019050595.1	https://ftp.ncbi.nlm.nih.gov/genomes/all/GCA/019/050/595/GCA_019050595.1_ASM1905059v1/GCA_019050595.1_ASM1905059v1_genomic.gbff.gz	Escherichia coli	xz172	blank	sputum	China: Xuzhou	Homo sapiens	2019-04-18'			GCA_027983755.1_ASM2798375v1	GCA_027983755.1	https://ftp.ncbi.nlm.nih.gov/genomes/all/GCA/027/983/755/GCA_027983755.1_ASM2798375v1/GCA_027983755.1_ASM2798375v1_genomic.gbff.gz
GCF_027983755.1_ASM2798375v1	GCA_027983755.1	https://ftp.ncbi.nlm.nih.gov/genomes/all/GCA/027/983/755/GCA_027983755.1_ASM2798375v1/GCA_027983755.1_ASM2798375v1_genomic.gbff.gz	Escherichia coli	329D6	blank	blank	France	Homo sapiens	2022'			GCA_022095835.1_ASM2209583v1	GCA_022095835.1	https://ftp.ncbi.nlm.nih.gov/genomes/all/GCA/022/095/835/GCA_022095835.1_ASM2209583v1/GCA_022095835.1_ASM2209583v1_genomic.gbff.gz
GCA_022095835.1_ASM2209583v1	GCA_022095835.1	https://ftp.ncbi.nlm.nih.gov/genomes/all/GCA/022/095/835/GCA_022095835.1_ASM2209583v1/GCA_022095835.1_ASM2209583v1_genomic.gbff.gz	Escherichia coli	MDS-50825040-TC-Tet-3-7	blank	Laboratory	Norway	blank	2021-03-23'			GCA_019051865.1_ASM1905186v1	GCA_019051865.1	https://ftp.ncbi.nlm.nih.gov/genomes/all/GCA/019/051/865/GCA_019051865.1_ASM1905186v1/GCA_019051865.1_ASM1905186v1_genomic.gbff.gz
GCA_019051865.1_ASM1905186v1	GCA_019051865.1	https://ftp.ncbi.nlm.nih.gov/genomes/all/GCA/019/051/865/GCA_019051865.1_ASM1905186v1/GCA_019051865.1_ASM1905186v1_genomic.gbff.gz	Escherichia coli	xz094	blank	sputum	China: Xuzhou	Homo sapiens	2019-02-09'			GCA_018421865.1_ASM1842186v1	GCA_018421865.1	https://ftp.ncbi.nlm.nih.gov/genomes/all/GCA/018/421/865/GCA_018421865.1_ASM1842186v1/GCA_018421865.1_ASM1842186v1_genomic.gbff.gz
GCA_018421865.1_ASM1842186v1	GCA_018421865.1	https://ftp.ncbi.nlm.nih.gov/genomes/all/GCA/018/421/865/GCA_018421865.1_ASM1842186v1/GCA_018421865.1_ASM1842186v1_genomic.gbff.gz	Escherichia coli	Survcare386	blank	Rectal swab/stool	Germany	Homo sapiens	2019'			GCA_022095785.1_ASM2209578v1	GCA_022095785.1	https://ftp.ncbi.nlm.nih.gov/genomes/all/GCA/022/095/785/GCA_022095785.1_ASM2209578v1/GCA_022095785.1_ASM2209578v1_genomic.gbff.gz
GCA_022095785.1_ASM2209578v1	GCA_022095785.1	https://ftp.ncbi.nlm.nih.gov/genomes/all/GCA/022/095/785/GCA_022095785.1_ASM2209578v1/GCA_022095785.1_ASM2209578v1_genomic.gbff.gz	Escherichia coli	MDS-50627996-TC-Tet-2	blank	Laboratory	Norway	blank	2021-03-23'			GCA_023243515.1_ASM2324351v1	GCA_023243515.1	https://ftp.ncbi.nlm.nih.gov/genomes/all/GCA/023/243/515/GCA_023243515.1_ASM2324351v1/GCA_023243515.1_ASM2324351v1_genomic.gbff.gz
GCA_023243515.1_ASM2324351v1	GCA_023243515.1	https://ftp.ncbi.nlm.nih.gov/genomes/all/GCA/023/243/515/GCA_023243515.1_ASM2324351v1/GCA_023243515.1_ASM2324351v1_genomic.gbff.gz	Escherichia coli	JZ48-1	blank	stool	China: Zhanjiang City, Guangdong Province	swine	2017-07'			GCA_018729475.1_ASM1872947v1	GCA_018729475.1	https://ftp.ncbi.nlm.nih.gov/genomes/all/GCA/018/729/475/GCA_018729475.1_ASM1872947v1/GCA_018729475.1_ASM1872947v1_genomic.gbff.gz
GCA_018729475.1_ASM1872947v1	GCA_018729475.1	https://ftp.ncbi.nlm.nih.gov/genomes/all/GCA/018/729/475/GCA_018729475.1_ASM1872947v1/GCA_018729475.1_ASM1872947v1_genomic.gbff.gz	Escherichia coli	Survcare385	blank	Skin lower leg	Germany: Hesse	Homo sapiens	2019'			GCA_023535085.1_ASM2353508v1	GCA_023535085.1	https://ftp.ncbi.nlm.nih.gov/genomes/all/GCA/023/535/085/GCA_023535085.1_ASM2353508v1/GCA_023535085.1_ASM2353508v1_genomic.gbff.gz
GCA_023535085.1_ASM2353508v1	GCA_023535085.1	https://ftp.ncbi.nlm.nih.gov/genomes/all/GCA/023/535/085/GCA_023535085.1_ASM2353508v1/GCA_023535085.1_ASM2353508v1_genomic.gbff.gz	Escherichia coli	JH51	blank	blank	China: Zhejiang	pig	2020'			GCA_020168495.1_ASM2016849v1	GCA_020168495.1	https://ftp.ncbi.nlm.nih.gov/genomes/all/GCA/020/168/495/GCA_020168495.1_ASM2016849v1/GCA_020168495.1_ASM2016849v1_genomic.gbff.gz
GCA_020168495.1_ASM2016849v1	GCA_020168495.1	https://ftp.ncbi.nlm.nih.gov/genomes/all/GCA/020/168/495/GCA_020168495.1_ASM2016849v1/GCA_020168495.1_ASM2016849v1_genomic.gbff.gz	Escherichia coli	C6580	blank	patient with infection	China: Guangxi	Homo sapiens	2018-12-18'			GCA_019202475.1_ASM1920247v1	GCA_019202475.1	https://ftp.ncbi.nlm.nih.gov/genomes/all/GCA/019/202/475/GCA_019202475.1_ASM1920247v1/GCA_019202475.1_ASM1920247v1_genomic.gbff.gz
GCA_019202475.1_ASM1920247v1	GCA_019202475.1	https://ftp.ncbi.nlm.nih.gov/genomes/all/GCA/019/202/475/GCA_019202475.1_ASM1920247v1/GCA_019202475.1_ASM1920247v1_genomic.gbff.gz	Escherichia coli	VIGI117	blank	Rectal swab	Brazil: Maringa	Homo sapiens	2018'			GCA_024298785.1_ASM2429878v1	GCA_024298785.1	https://ftp.ncbi.nlm.nih.gov/genomes/all/GCA/024/298/785/GCA_024298785.1_ASM2429878v1/GCA_024298785.1_ASM2429878v1_genomic.gbff.gz
GCF_024298785.1_ASM2429878v1	GCA_024298785.1	https://ftp.ncbi.nlm.nih.gov/genomes/all/GCA/024/298/785/GCA_024298785.1_ASM2429878v1/GCA_024298785.1_ASM2429878v1_genomic.gbff.gz	Escherichia coli	EC21Z-137	blank	blank	China:Zhejiang	Homo sapiens	2021-05-31'			GCA_024917795.1_ASM2491779v1	GCA_024917795.1	https://ftp.ncbi.nlm.nih.gov/genomes/all/GCA/024/917/795/GCA_024917795.1_ASM2491779v1/GCA_024917795.1_ASM2491779v1_genomic.gbff.gz
GCF_024917795.1_ASM2491779v1	GCA_024917795.1	https://ftp.ncbi.nlm.nih.gov/genomes/all/GCA/024/917/795/GCA_024917795.1_ASM2491779v1/GCA_024917795.1_ASM2491779v1_genomic.gbff.gz	Escherichia coli	5270	blank	blood	USA: Houston	Homo sapiens	2019-10-22'			GCA_017151045.1_ASM1715104v1	GCA_017151045.1	https://ftp.ncbi.nlm.nih.gov/genomes/all/GCA/017/151/045/GCA_017151045.1_ASM1715104v1/GCA_017151045.1_ASM1715104v1_genomic.gbff.gz
GCA_017151045.1_ASM1715104v1	GCA_017151045.1	https://ftp.ncbi.nlm.nih.gov/genomes/all/GCA/017/151/045/GCA_017151045.1_ASM1715104v1/GCA_017151045.1_ASM1715104v1_genomic.gbff.gz	Escherichia coli	DF3R	blank	blank	China: Yangjiang	goose	2018-11-02T09:21:30Z'			GCA_025583225.1_ASM2558322v1	GCA_025583225.1	https://ftp.ncbi.nlm.nih.gov/genomes/all/GCA/025/583/225/GCA_025583225.1_ASM2558322v1/GCA_025583225.1_ASM2558322v1_genomic.gbff.gz
GCF_025583225.1_ASM2558322v1	GCA_025583225.1	https://ftp.ncbi.nlm.nih.gov/genomes/all/GCA/025/583/225/GCA_025583225.1_ASM2558322v1/GCA_025583225.1_ASM2558322v1_genomic.gbff.gz	Escherichia coli	YZMp15-1	blank	feces	China: Yangzhou	pigeon	2019-04-01'			GCA_020168395.1_ASM2016839v1	GCA_020168395.1	https://ftp.ncbi.nlm.nih.gov/genomes/all/GCA/020/168/395/GCA_020168395.1_ASM2016839v1/GCA_020168395.1_ASM2016839v1_genomic.gbff.gz
GCA_020168395.1_ASM2016839v1	GCA_020168395.1	https://ftp.ncbi.nlm.nih.gov/genomes/all/GCA/020/168/395/GCA_020168395.1_ASM2016839v1/GCA_020168395.1_ASM2016839v1_genomic.gbff.gz	Escherichia coli	C6422	blank	patient with infection	China: Jiangsu	Homo sapiens	2019-07-06'			GCA_022759765.1_ASM2275976v1	GCA_022759765.1	https://ftp.ncbi.nlm.nih.gov/genomes/all/GCA/022/759/765/GCA_022759765.1_ASM2275976v1/GCA_022759765.1_ASM2275976v1_genomic.gbff.gz
GCA_022759765.1_ASM2275976v1	GCA_022759765.1	https://ftp.ncbi.nlm.nih.gov/genomes/all/GCA/022/759/765/GCA_022759765.1_ASM2275976v1/GCA_022759765.1_ASM2275976v1_genomic.gbff.gz	Escherichia coli	Ec-050-T20-MAC	blank	stool	Switzerland	Homo sapiens	2018'			GCA_025583265.1_ASM2558326v1	GCA_025583265.1	https://ftp.ncbi.nlm.nih.gov/genomes/all/GCA/025/583/265/GCA_025583265.1_ASM2558326v1/GCA_025583265.1_ASM2558326v1_genomic.gbff.gz
GCF_025583265.1_ASM2558326v1	GCA_025583265.1	https://ftp.ncbi.nlm.nih.gov/genomes/all/GCA/025/583/265/GCA_025583265.1_ASM2558326v1/GCA_025583265.1_ASM2558326v1_genomic.gbff.gz	Escherichia coli	YZMc10-2	blank	feces	China: Yangzhou	chicken	2019-04-01'			GCA_023243485.1_ASM2324348v1	GCA_023243485.1	https://ftp.ncbi.nlm.nih.gov/genomes/all/GCA/023/243/485/GCA_023243485.1_ASM2324348v1/GCA_023243485.1_ASM2324348v1_genomic.gbff.gz
GCA_023243485.1_ASM2324348v1	GCA_023243485.1	https://ftp.ncbi.nlm.nih.gov/genomes/all/GCA/023/243/485/GCA_023243485.1_ASM2324348v1/GCA_023243485.1_ASM2324348v1_genomic.gbff.gz	Escherichia coli	YZ26-1	blank	stool	China: Yangzhou City, Jiangsu Province	swine	2017-09'			GCA_026412435.1_ASM2641243v1	GCA_026412435.1	https://ftp.ncbi.nlm.nih.gov/genomes/all/GCA/026/412/435/GCA_026412435.1_ASM2641243v1/GCA_026412435.1_ASM2641243v1_genomic.gbff.gz
GCF_026412435.1_ASM2641243v1	GCA_026412435.1	https://ftp.ncbi.nlm.nih.gov/genomes/all/GCA/026/412/435/GCA_026412435.1_ASM2641243v1/GCA_026412435.1_ASM2641243v1_genomic.gbff.gz	Escherichia coli	ID1000353	blank	blank	USA: California, Alameda County	Homo sapiens	2017-01/2019-12'			GCA_020168475.1_ASM2016847v1	GCA_020168475.1	https://ftp.ncbi.nlm.nih.gov/genomes/all/GCA/020/168/475/GCA_020168475.1_ASM2016847v1/GCA_020168475.1_ASM2016847v1_genomic.gbff.gz
GCA_020168475.1_ASM2016847v1	GCA_020168475.1	https://ftp.ncbi.nlm.nih.gov/genomes/all/GCA/020/168/475/GCA_020168475.1_ASM2016847v1/GCA_020168475.1_ASM2016847v1_genomic.gbff.gz	Escherichia coli	C6592	blank	patient with infection	China: Shandong	Homo sapiens	2018-10-04'			GCA_019660785.1_ASM1966078v1	GCA_019660785.1	https://ftp.ncbi.nlm.nih.gov/genomes/all/GCA/019/660/785/GCA_019660785.1_ASM1966078v1/GCA_019660785.1_ASM1966078v1_genomic.gbff.gz
GCA_019660785.1_ASM1966078v1	GCA_019660785.1	https://ftp.ncbi.nlm.nih.gov/genomes/all/GCA/019/660/785/GCA_019660785.1_ASM1966078v1/GCA_019660785.1_ASM1966078v1_genomic.gbff.gz	Escherichia coli	EC-14-55	blank	blood	China	Homo sapiens	2014'			GCA_023244505.1_ASM2324450v1	GCA_023244505.1	https://ftp.ncbi.nlm.nih.gov/genomes/all/GCA/023/244/505/GCA_023244505.1_ASM2324450v1/GCA_023244505.1_ASM2324450v1_genomic.gbff.gz
GCA_023244505.1_ASM2324450v1	GCA_023244505.1	https://ftp.ncbi.nlm.nih.gov/genomes/all/GCA/023/244/505/GCA_023244505.1_ASM2324450v1/GCA_023244505.1_ASM2324450v1_genomic.gbff.gz	Escherichia coli	GP54	blank	stool	China: Zhangshu City, Jiangxi Province	swine	2017-06'			GCA_022559685.1_ASM2255968v1	GCA_022559685.1	https://ftp.ncbi.nlm.nih.gov/genomes/all/GCA/022/559/685/GCA_022559685.1_ASM2255968v1/GCA_022559685.1_ASM2255968v1_genomic.gbff.gz
GCA_022559685.1_ASM2255968v1	GCA_022559685.1	https://ftp.ncbi.nlm.nih.gov/genomes/all/GCA/022/559/685/GCA_022559685.1_ASM2255968v1/GCA_022559685.1_ASM2255968v1_genomic.gbff.gz	Escherichia coli	WCHEC005215	blank	Rectal swab	China: Sichuan, Chengdu	Homo sapiens	2013-09'			GCA_023243805.1_ASM2324380v1	GCA_023243805.1	https://ftp.ncbi.nlm.nih.gov/genomes/all/GCA/023/243/805/GCA_023243805.1_ASM2324380v1/GCA_023243805.1_ASM2324380v1_genomic.gbff.gz
GCA_023243805.1_ASM2324380v1	GCA_023243805.1	https://ftp.ncbi.nlm.nih.gov/genomes/all/GCA/023/243/805/GCA_023243805.1_ASM2324380v1/GCA_023243805.1_ASM2324380v1_genomic.gbff.gz	Escherichia coli	FCG115	blank	stool	China: Fangchenggang City, Guangxi Province	poultry	2017-08'			GCA_027887545.1_ASM2788754v1	GCA_027887545.1	https://ftp.ncbi.nlm.nih.gov/genomes/all/GCA/027/887/545/GCA_027887545.1_ASM2788754v1/GCA_027887545.1_ASM2788754v1_genomic.gbff.gz
GCF_027887545.1_ASM2788754v1	GCA_027887545.1	https://ftp.ncbi.nlm.nih.gov/genomes/all/GCA/027/887/545/GCA_027887545.1_ASM2788754v1/GCA_027887545.1_ASM2788754v1_genomic.gbff.gz	Escherichia coli	EC16126	blank	secretion	China: Jiangsu	Homo sapiens	2021-07-23'			GCA_027887415.1_ASM2788741v1	GCA_027887415.1	https://ftp.ncbi.nlm.nih.gov/genomes/all/GCA/027/887/415/GCA_027887415.1_ASM2788741v1/GCA_027887415.1_ASM2788741v1_genomic.gbff.gz
GCF_027887415.1_ASM2788741v1	GCA_027887415.1	https://ftp.ncbi.nlm.nih.gov/genomes/all/GCA/027/887/415/GCA_027887415.1_ASM2788741v1/GCA_027887415.1_ASM2788741v1_genomic.gbff.gz	Escherichia coli	EC16109	blank	rectal swab	China: Jiangsu	Homo sapiens	2021-07-19'			GCA_023244575.1_ASM2324457v1	GCA_023244575.1	https://ftp.ncbi.nlm.nih.gov/genomes/all/GCA/023/244/575/GCA_023244575.1_ASM2324457v1/GCA_023244575.1_ASM2324457v1_genomic.gbff.gz
GCA_023244575.1_ASM2324457v1	GCA_023244575.1	https://ftp.ncbi.nlm.nih.gov/genomes/all/GCA/023/244/575/GCA_023244575.1_ASM2324457v1/GCA_023244575.1_ASM2324457v1_genomic.gbff.gz	Escherichia coli	GP19-1	blank	stool	China: Zhangshu City, Jiangxi Province	swine	2017-06'			GCA_021342395.1_ASM2134239v1	GCA_021342395.1	https://ftp.ncbi.nlm.nih.gov/genomes/all/GCA/021/342/395/GCA_021342395.1_ASM2134239v1/GCA_021342395.1_ASM2134239v1_genomic.gbff.gz
GCA_021342395.1_ASM2134239v1	GCA_021342395.1	https://ftp.ncbi.nlm.nih.gov/genomes/all/GCA/021/342/395/GCA_021342395.1_ASM2134239v1/GCA_021342395.1_ASM2134239v1_genomic.gbff.gz	Escherichia coli	E-TJ4-2	blank	anal swab	China	Homo sapiens	2020'			GCA_019926495.1_ASM1992649v1	GCA_019926495.1	https://ftp.ncbi.nlm.nih.gov/genomes/all/GCA/019/926/495/GCA_019926495.1_ASM1992649v1/GCA_019926495.1_ASM1992649v1_genomic.gbff.gz
GCA_019926495.1_ASM1992649v1	GCA_019926495.1	https://ftp.ncbi.nlm.nih.gov/genomes/all/GCA/019/926/495/GCA_019926495.1_ASM1992649v1/GCA_019926495.1_ASM1992649v1_genomic.gbff.gz	Escherichia coli	ZDHYS258	blank	urine	China: Zhengzhou	Homo sapiens	2019-10-09'			GCA_023006345.1_ASM2300634v1	GCA_023006345.1	https://ftp.ncbi.nlm.nih.gov/genomes/all/GCA/023/006/345/GCA_023006345.1_ASM2300634v1/GCA_023006345.1_ASM2300634v1_genomic.gbff.gz
GCA_023006345.1_ASM2300634v1	GCA_023006345.1	https://ftp.ncbi.nlm.nih.gov/genomes/all/GCA/023/006/345/GCA_023006345.1_ASM2300634v1/GCA_023006345.1_ASM2300634v1_genomic.gbff.gz	Escherichia coli	CREC038	blank	blank	blank	Homo sapiens	blank'			GCA_028477165.1_ASM2847716v1	GCA_028477165.1	https://ftp.ncbi.nlm.nih.gov/genomes/all/GCA/028/477/165/GCA_028477165.1_ASM2847716v1/GCA_028477165.1_ASM2847716v1_genomic.gbff.gz
GCF_028477165.1_ASM2847716v1	GCA_028477165.1	https://ftp.ncbi.nlm.nih.gov/genomes/all/GCA/028/477/165/GCA_028477165.1_ASM2847716v1/GCA_028477165.1_ASM2847716v1_genomic.gbff.gz	Escherichia coli	C600N500	blank	500th passage of C600T strain containing plasmid IncX3; without antibiotics	blank	blank	2005'			GCA_019052095.1_ASM1905209v1	GCA_019052095.1	https://ftp.ncbi.nlm.nih.gov/genomes/all/GCA/019/052/095/GCA_019052095.1_ASM1905209v1/GCA_019052095.1_ASM1905209v1_genomic.gbff.gz
GCA_019052095.1_ASM1905209v1	GCA_019052095.1	https://ftp.ncbi.nlm.nih.gov/genomes/all/GCA/019/052/095/GCA_019052095.1_ASM1905209v1/GCA_019052095.1_ASM1905209v1_genomic.gbff.gz	Escherichia coli	xz111	blank	sputum	China: Xuzhou	Homo sapiens	2018-12-07'			GCA_026248865.1_ASM2624886v1	GCA_026248865.1	https://ftp.ncbi.nlm.nih.gov/genomes/all/GCA/026/248/865/GCA_026248865.1_ASM2624886v1/GCA_026248865.1_ASM2624886v1_genomic.gbff.gz
GCF_026248865.1_ASM2624886v1	GCA_026248865.1	https://ftp.ncbi.nlm.nih.gov/genomes/all/GCA/026/248/865/GCA_026248865.1_ASM2624886v1/GCA_026248865.1_ASM2624886v1_genomic.gbff.gz	Escherichia coli	XYEH3783	blank	urine	China: Xuyi	Homo sapiens	2021-08-31'			GCA_024298565.1_ASM2429856v1	GCA_024298565.1	https://ftp.ncbi.nlm.nih.gov/genomes/all/GCA/024/298/565/GCA_024298565.1_ASM2429856v1/GCA_024298565.1_ASM2429856v1_genomic.gbff.gz
GCF_024298565.1_ASM2429856v1	GCA_024298565.1	https://ftp.ncbi.nlm.nih.gov/genomes/all/GCA/024/298/565/GCA_024298565.1_ASM2429856v1/GCA_024298565.1_ASM2429856v1_genomic.gbff.gz	Escherichia coli	EC21Z-014	blank	blank	China:Zhejiang	Homo sapiens	2021-01-25'			GCA_017150875.1_ASM1715087v1	GCA_017150875.1	https://ftp.ncbi.nlm.nih.gov/genomes/all/GCA/017/150/875/GCA_017150875.1_ASM1715087v1/GCA_017150875.1_ASM1715087v1_genomic.gbff.gz
GCA_017150875.1_ASM1715087v1	GCA_017150875.1	https://ftp.ncbi.nlm.nih.gov/genomes/all/GCA/017/150/875/GCA_017150875.1_ASM1715087v1/GCA_017150875.1_ASM1715087v1_genomic.gbff.gz	Escherichia coli	H2F2W	blank	blank	China: Yangjiang	goose	2018-07-07T09:19:17Z'			GCA_023244275.1_ASM2324427v1	GCA_023244275.1	https://ftp.ncbi.nlm.nih.gov/genomes/all/GCA/023/244/275/GCA_023244275.1_ASM2324427v1/GCA_023244275.1_ASM2324427v1_genomic.gbff.gz
GCA_023244275.1_ASM2324427v1	GCA_023244275.1	https://ftp.ncbi.nlm.nih.gov/genomes/all/GCA/023/244/275/GCA_023244275.1_ASM2324427v1/GCA_023244275.1_ASM2324427v1_genomic.gbff.gz	Escherichia coli	FSCK25-4	blank	stool	China: Foshan City, Guangdong Province	swine	2015-06'			GCA_905330275.2_AI2858v1_cpp	GCA_905330275.2	https://ftp.ncbi.nlm.nih.gov/genomes/all/GCA/905/330/275/GCA_905330275.2_AI2858v1_cpp/GCA_905330275.2_AI2858v1_cpp_genomic.gbff.gz
GCA_905330275.2_AI2858v1_cpp	GCA_905330275.2	https://ftp.ncbi.nlm.nih.gov/genomes/all/GCA/905/330/275/GCA_905330275.2_AI2858v1_cpp/GCA_905330275.2_AI2858v1_cpp_genomic.gbff.gz	Escherichia coli	blank	blank	Hospital Universitario Mutua de Terrassa (Terrassa)	blank	blank	blank'			GCA_022558785.1_ASM2255878v1	GCA_022558785.1	https://ftp.ncbi.nlm.nih.gov/genomes/all/GCA/022/558/785/GCA_022558785.1_ASM2255878v1/GCA_022558785.1_ASM2255878v1_genomic.gbff.gz
GCA_022558785.1_ASM2255878v1	GCA_022558785.1	https://ftp.ncbi.nlm.nih.gov/genomes/all/GCA/022/558/785/GCA_022558785.1_ASM2255878v1/GCA_022558785.1_ASM2255878v1_genomic.gbff.gz	Escherichia coli	EC19	blank	urine	China: Hangzhou	Homo sapiens	2017-05-28'			GCA_023243325.1_ASM2324332v1	GCA_023243325.1	https://ftp.ncbi.nlm.nih.gov/genomes/all/GCA/023/243/325/GCA_023243325.1_ASM2324332v1/GCA_023243325.1_ASM2324332v1_genomic.gbff.gz
GCA_023243325.1_ASM2324332v1	GCA_023243325.1	https://ftp.ncbi.nlm.nih.gov/genomes/all/GCA/023/243/325/GCA_023243325.1_ASM2324332v1/GCA_023243325.1_ASM2324332v1_genomic.gbff.gz	Escherichia coli	NMF5-2	blank	stool	China: Chifeng City, Inner Mongolia Province	poultry	2017-06'			GCA_019660005.1_ASM1966000v1	GCA_019660005.1	https://ftp.ncbi.nlm.nih.gov/genomes/all/GCA/019/660/005/GCA_019660005.1_ASM1966000v1/GCA_019660005.1_ASM1966000v1_genomic.gbff.gz
GCA_019660005.1_ASM1966000v1	GCA_019660005.1	https://ftp.ncbi.nlm.nih.gov/genomes/all/GCA/019/660/005/GCA_019660005.1_ASM1966000v1/GCA_019660005.1_ASM1966000v1_genomic.gbff.gz	Escherichia coli	EC-15-2-159	blank	urine	China	Homo sapiens	2015'			GCA_026107315.1_ASM2610731v1	GCA_026107315.1	https://ftp.ncbi.nlm.nih.gov/genomes/all/GCA/026/107/315/GCA_026107315.1_ASM2610731v1/GCA_026107315.1_ASM2610731v1_genomic.gbff.gz
GCF_026107315.1_ASM2610731v1	GCA_026107315.1	https://ftp.ncbi.nlm.nih.gov/genomes/all/GCA/026/107/315/GCA_026107315.1_ASM2610731v1/GCA_026107315.1_ASM2610731v1_genomic.gbff.gz	Escherichia coli	C155	blank	urine	Thailand	Homo sapiens	2015-02-10'			GCA_022546435.1_ASM2254643v1	GCA_022546435.1	https://ftp.ncbi.nlm.nih.gov/genomes/all/GCA/022/546/435/GCA_022546435.1_ASM2254643v1/GCA_022546435.1_ASM2254643v1_genomic.gbff.gz
GCA_022546435.1_ASM2254643v1	GCA_022546435.1	https://ftp.ncbi.nlm.nih.gov/genomes/all/GCA/022/546/435/GCA_022546435.1_ASM2254643v1/GCA_022546435.1_ASM2254643v1_genomic.gbff.gz	Escherichia coli	ZJ487	blank	sputum	China: Hangzhou	Homo sapiens	2015'			GCA_017896545.1_ASM1789654v1	GCA_017896545.1	https://ftp.ncbi.nlm.nih.gov/genomes/all/GCA/017/896/545/GCA_017896545.1_ASM1789654v1/GCA_017896545.1_ASM1789654v1_genomic.gbff.gz
GCA_017896545.1_ASM1789654v1	GCA_017896545.1	https://ftp.ncbi.nlm.nih.gov/genomes/all/GCA/017/896/545/GCA_017896545.1_ASM1789654v1/GCA_017896545.1_ASM1789654v1_genomic.gbff.gz	Escherichia coli	GMC8767	blank	blank	India: Assam	Homo sapiens	2019-03-30'			GCA_021416285.1_ASM2141628v1	GCA_021416285.1	https://ftp.ncbi.nlm.nih.gov/genomes/all/GCA/021/416/285/GCA_021416285.1_ASM2141628v1/GCA_021416285.1_ASM2141628v1_genomic.gbff.gz
GCA_021416285.1_ASM2141628v1	GCA_021416285.1	https://ftp.ncbi.nlm.nih.gov/genomes/all/GCA/021/416/285/GCA_021416285.1_ASM2141628v1/GCA_021416285.1_ASM2141628v1_genomic.gbff.gz	Escherichia coli	18G185	blank	Paediatrics	China	Homo sapiens	2018-12'			GCA_023273625.1_ASM2327362v1	GCA_023273625.1	https://ftp.ncbi.nlm.nih.gov/genomes/all/GCA/023/273/625/GCA_023273625.1_ASM2327362v1/GCA_023273625.1_ASM2327362v1_genomic.gbff.gz
GCA_023273625.1_ASM2327362v1	GCA_023273625.1	https://ftp.ncbi.nlm.nih.gov/genomes/all/GCA/023/273/625/GCA_023273625.1_ASM2327362v1/GCA_023273625.1_ASM2327362v1_genomic.gbff.gz	Escherichia coli	E-3D6	blank	sputum	China: Huizhou	Homo sapiens	2013-11-08'			GCA_013374335.1_ASM1337433v1	GCA_013374335.1	https://ftp.ncbi.nlm.nih.gov/genomes/all/GCA/013/374/335/GCA_013374335.1_ASM1337433v1/GCA_013374335.1_ASM1337433v1_genomic.gbff.gz
GCA_013374335.1_ASM1337433v1	GCA_013374335.1	https://ftp.ncbi.nlm.nih.gov/genomes/all/GCA/013/374/335/GCA_013374335.1_ASM1337433v1/GCA_013374335.1_ASM1337433v1_genomic.gbff.gz	Escherichia coli	F070	blank	blank	blank	blank	blank'			GCA_018224685.1_ASM1822468v1	GCA_018224685.1	https://ftp.ncbi.nlm.nih.gov/genomes/all/GCA/018/224/685/GCA_018224685.1_ASM1822468v1/GCA_018224685.1_ASM1822468v1_genomic.gbff.gz
GCA_018224685.1_ASM1822468v1	GCA_018224685.1	https://ftp.ncbi.nlm.nih.gov/genomes/all/GCA/018/224/685/GCA_018224685.1_ASM1822468v1/GCA_018224685.1_ASM1822468v1_genomic.gbff.gz	Escherichia coli	IR53016	blank	blank	China: Beijing	Homo sapiens	blank'			GCA_017151015.1_ASM1715101v1	GCA_017151015.1	https://ftp.ncbi.nlm.nih.gov/genomes/all/GCA/017/151/015/GCA_017151015.1_ASM1715101v1/GCA_017151015.1_ASM1715101v1_genomic.gbff.gz
GCA_017151015.1_ASM1715101v1	GCA_017151015.1	https://ftp.ncbi.nlm.nih.gov/genomes/all/GCA/017/151/015/GCA_017151015.1_ASM1715101v1/GCA_017151015.1_ASM1715101v1_genomic.gbff.gz	Escherichia coli	CW1R	blank	Sewage	China: Yangjiang	blank	2018-11-02T09:19:30Z'			GCA_025583325.1_ASM2558332v1	GCA_025583325.1	https://ftp.ncbi.nlm.nih.gov/genomes/all/GCA/025/583/325/GCA_025583325.1_ASM2558332v1/GCA_025583325.1_ASM2558332v1_genomic.gbff.gz
GCF_025583325.1_ASM2558332v1	GCA_025583325.1	https://ftp.ncbi.nlm.nih.gov/genomes/all/GCA/025/583/325/GCA_025583325.1_ASM2558332v1/GCA_025583325.1_ASM2558332v1_genomic.gbff.gz	Escherichia coli	YZMc9-1	blank	feces	China: Yangzhou	chicken	2019-04-01'			GCA_002165005.1_ASM216500v1	GCA_002165005.1	https://ftp.ncbi.nlm.nih.gov/genomes/all/GCA/002/165/005/GCA_002165005.1_ASM216500v1/GCA_002165005.1_ASM216500v1_genomic.gbff.gz
GCF_002165005.1_ASM216500v1	GCA_002165005.1	https://ftp.ncbi.nlm.nih.gov/genomes/all/GCA/002/165/005/GCA_002165005.1_ASM216500v1/GCA_002165005.1_ASM216500v1_genomic.gbff.gz	Escherichia coli	SCEC020005	blank	blank	China: Sichuan	Homo sapiens	2016-10'			GCA_018421835.1_ASM1842183v1	GCA_018421835.1	https://ftp.ncbi.nlm.nih.gov/genomes/all/GCA/018/421/835/GCA_018421835.1_ASM1842183v1/GCA_018421835.1_ASM1842183v1_genomic.gbff.gz
GCA_018421835.1_ASM1842183v1	GCA_018421835.1	https://ftp.ncbi.nlm.nih.gov/genomes/all/GCA/018/421/835/GCA_018421835.1_ASM1842183v1/GCA_018421835.1_ASM1842183v1_genomic.gbff.gz	Escherichia coli	Survcare387	blank	Rectal swab/stool	Germany	Homo sapiens	2019'			GCA_013374315.1_ASM1337431v1	GCA_013374315.1	https://ftp.ncbi.nlm.nih.gov/genomes/all/GCA/013/374/315/GCA_013374315.1_ASM1337431v1/GCA_013374315.1_ASM1337431v1_genomic.gbff.gz
GCA_013374315.1_ASM1337431v1	GCA_013374315.1	https://ftp.ncbi.nlm.nih.gov/genomes/all/GCA/013/374/315/GCA_013374315.1_ASM1337431v1/GCA_013374315.1_ASM1337431v1_genomic.gbff.gz	Escherichia coli	YJ6	blank	blank	blank	blank	blank'			GCA_020168355.1_ASM2016835v1	GCA_020168355.1	https://ftp.ncbi.nlm.nih.gov/genomes/all/GCA/020/168/355/GCA_020168355.1_ASM2016835v1/GCA_020168355.1_ASM2016835v1_genomic.gbff.gz
GCA_020168355.1_ASM2016835v1	GCA_020168355.1	https://ftp.ncbi.nlm.nih.gov/genomes/all/GCA/020/168/355/GCA_020168355.1_ASM2016835v1/GCA_020168355.1_ASM2016835v1_genomic.gbff.gz	Escherichia coli	C6377	blank	patient with infection	China: Sichuan	Homo sapiens	2019-03-27'			GCA_027983075.1_ASM2798307v1	GCA_027983075.1	https://ftp.ncbi.nlm.nih.gov/genomes/all/GCA/027/983/075/GCA_027983075.1_ASM2798307v1/GCA_027983075.1_ASM2798307v1_genomic.gbff.gz
GCF_027983075.1_ASM2798307v1	GCA_027983075.1	https://ftp.ncbi.nlm.nih.gov/genomes/all/GCA/027/983/075/GCA_027983075.1_ASM2798307v1/GCA_027983075.1_ASM2798307v1_genomic.gbff.gz	Escherichia coli	266G6	blank	blank	France	Homo sapiens	2020'			GCA_018456405.1_ASM1845640v1	GCA_018456405.1	https://ftp.ncbi.nlm.nih.gov/genomes/all/GCA/018/456/405/GCA_018456405.1_ASM1845640v1/GCA_018456405.1_ASM1845640v1_genomic.gbff.gz
GCA_018456405.1_ASM1845640v1	GCA_018456405.1	https://ftp.ncbi.nlm.nih.gov/genomes/all/GCA/018/456/405/GCA_018456405.1_ASM1845640v1/GCA_018456405.1_ASM1845640v1_genomic.gbff.gz	Escherichia coli	K1589	blank	blank	India: Karnataka	Homo sapiens	2017'			GCA_021167595.1_ASM2116759v1	GCA_021167595.1	https://ftp.ncbi.nlm.nih.gov/genomes/all/GCA/021/167/595/GCA_021167595.1_ASM2116759v1/GCA_021167595.1_ASM2116759v1_genomic.gbff.gz
GCA_021167595.1_ASM2116759v1	GCA_021167595.1	https://ftp.ncbi.nlm.nih.gov/genomes/all/GCA/021/167/595/GCA_021167595.1_ASM2116759v1/GCA_021167595.1_ASM2116759v1_genomic.gbff.gz	Escherichia coli	ECO84	blank	urine	Argentina	Homo sapiens	2015'			GCA_019659985.1_ASM1965998v1	GCA_019659985.1	https://ftp.ncbi.nlm.nih.gov/genomes/all/GCA/019/659/985/GCA_019659985.1_ASM1965998v1/GCA_019659985.1_ASM1965998v1_genomic.gbff.gz
GCA_019659985.1_ASM1965998v1	GCA_019659985.1	https://ftp.ncbi.nlm.nih.gov/genomes/all/GCA/019/659/985/GCA_019659985.1_ASM1965998v1/GCA_019659985.1_ASM1965998v1_genomic.gbff.gz	Escherichia coli	EC-15-2-26	blank	urine	China	Homo sapiens	2015'			GCA_019660645.1_ASM1966064v1	GCA_019660645.1	https://ftp.ncbi.nlm.nih.gov/genomes/all/GCA/019/660/645/GCA_019660645.1_ASM1966064v1/GCA_019660645.1_ASM1966064v1_genomic.gbff.gz
GCA_019660645.1_ASM1966064v1	GCA_019660645.1	https://ftp.ncbi.nlm.nih.gov/genomes/all/GCA/019/660/645/GCA_019660645.1_ASM1966064v1/GCA_019660645.1_ASM1966064v1_genomic.gbff.gz	Escherichia coli	EC-15-10	blank	sputum	China	Homo sapiens	2015'			GCA_027984125.1_ASM2798412v1	GCA_027984125.1	https://ftp.ncbi.nlm.nih.gov/genomes/all/GCA/027/984/125/GCA_027984125.1_ASM2798412v1/GCA_027984125.1_ASM2798412v1_genomic.gbff.gz
GCF_027984125.1_ASM2798412v1	GCA_027984125.1	https://ftp.ncbi.nlm.nih.gov/genomes/all/GCA/027/984/125/GCA_027984125.1_ASM2798412v1/GCA_027984125.1_ASM2798412v1_genomic.gbff.gz	Escherichia coli	255H10	blank	blank	France	Homo sapiens	2020'			GCA_020616495.1_ASM2061649v1	GCA_020616495.1	https://ftp.ncbi.nlm.nih.gov/genomes/all/GCA/020/616/495/GCA_020616495.1_ASM2061649v1/GCA_020616495.1_ASM2061649v1_genomic.gbff.gz
GCA_020616495.1_ASM2061649v1	GCA_020616495.1	https://ftp.ncbi.nlm.nih.gov/genomes/all/GCA/020/616/495/GCA_020616495.1_ASM2061649v1/GCA_020616495.1_ASM2061649v1_genomic.gbff.gz	Escherichia coli	EC195	blank	blank	China: Wenzhou	Homo sapiens	2019'			GCA_027983885.1_ASM2798388v1	GCA_027983885.1	https://ftp.ncbi.nlm.nih.gov/genomes/all/GCA/027/983/885/GCA_027983885.1_ASM2798388v1/GCA_027983885.1_ASM2798388v1_genomic.gbff.gz
GCF_027983885.1_ASM2798388v1	GCA_027983885.1	https://ftp.ncbi.nlm.nih.gov/genomes/all/GCA/027/983/885/GCA_027983885.1_ASM2798388v1/GCA_027983885.1_ASM2798388v1_genomic.gbff.gz	Escherichia coli	329H9	blank	blank	France	Homo sapiens	2022'			GCA_023244615.1_ASM2324461v1	GCA_023244615.1	https://ftp.ncbi.nlm.nih.gov/genomes/all/GCA/023/244/615/GCA_023244615.1_ASM2324461v1/GCA_023244615.1_ASM2324461v1_genomic.gbff.gz
GCA_023244615.1_ASM2324461v1	GCA_023244615.1	https://ftp.ncbi.nlm.nih.gov/genomes/all/GCA/023/244/615/GCA_023244615.1_ASM2324461v1/GCA_023244615.1_ASM2324461v1_genomic.gbff.gz	Escherichia coli	NMM5	blank	stool	China: Chifeng City, Inner Mongolia Province	poultry	2017-06'			GCA_017151135.1_ASM1715113v1	GCA_017151135.1	https://ftp.ncbi.nlm.nih.gov/genomes/all/GCA/017/151/135/GCA_017151135.1_ASM1715113v1/GCA_017151135.1_ASM1715113v1_genomic.gbff.gz
GCA_017151135.1_ASM1715113v1	GCA_017151135.1	https://ftp.ncbi.nlm.nih.gov/genomes/all/GCA/017/151/135/GCA_017151135.1_ASM1715113v1/GCA_017151135.1_ASM1715113v1_genomic.gbff.gz	Escherichia coli	INS	blank	soil	China: Yangjiang	blank	2018-11-02T09:31:30Z'			GCA_023273545.1_ASM2327354v1	GCA_023273545.1	https://ftp.ncbi.nlm.nih.gov/genomes/all/GCA/023/273/545/GCA_023273545.1_ASM2327354v1/GCA_023273545.1_ASM2327354v1_genomic.gbff.gz
GCA_023273545.1_ASM2327354v1	GCA_023273545.1	https://ftp.ncbi.nlm.nih.gov/genomes/all/GCA/023/273/545/GCA_023273545.1_ASM2327354v1/GCA_023273545.1_ASM2327354v1_genomic.gbff.gz	Escherichia coli	E-3G3	blank	sputum	China: Huizhou	Homo sapiens	2014-07-07'			GCA_014117725.2_ASM1411772v2	GCA_014117725.2	https://ftp.ncbi.nlm.nih.gov/genomes/all/GCA/014/117/725/GCA_014117725.2_ASM1411772v2/GCA_014117725.2_ASM1411772v2_genomic.gbff.gz
GCA_014117725.2_ASM1411772v2	GCA_014117725.2	https://ftp.ncbi.nlm.nih.gov/genomes/all/GCA/014/117/725/GCA_014117725.2_ASM1411772v2/GCA_014117725.2_ASM1411772v2_genomic.gbff.gz	Escherichia coli	53360	blank	urine	Thailand: Phetchabul	Homo sapiens	2016-06'			GCA_028439515.1_ASM2843951v1	GCA_028439515.1	https://ftp.ncbi.nlm.nih.gov/genomes/all/GCA/028/439/515/GCA_028439515.1_ASM2843951v1/GCA_028439515.1_ASM2843951v1_genomic.gbff.gz
GCF_028439515.1_ASM2843951v1	GCA_028439515.1	https://ftp.ncbi.nlm.nih.gov/genomes/all/GCA/028/439/515/GCA_028439515.1_ASM2843951v1/GCA_028439515.1_ASM2843951v1_genomic.gbff.gz	Escherichia coli	AGA0022	blank	urine	India: Agartala	Homo sapiens	2020-01-09'			GCA_005869945.1_ASM586994v1	GCA_005869945.1	https://ftp.ncbi.nlm.nih.gov/genomes/all/GCA/005/869/945/GCA_005869945.1_ASM586994v1/GCA_005869945.1_ASM586994v1_genomic.gbff.gz
GCF_005869945.1_ASM586994v1	GCA_005869945.1	https://ftp.ncbi.nlm.nih.gov/genomes/all/GCA/005/869/945/GCA_005869945.1_ASM586994v1/GCA_005869945.1_ASM586994v1_genomic.gbff.gz	Escherichia coli	jhyyecs9	blank	blank	China: Jinhua	Homo sapiens	2017-12-11'			GCA_001509675.1_ASM150967v1	GCA_001509675.1	https://ftp.ncbi.nlm.nih.gov/genomes/all/GCA/001/509/675/GCA_001509675.1_ASM150967v1/GCA_001509675.1_ASM150967v1_genomic.gbff.gz
GCF_001509675.1_ASM150967v1	GCA_001509675.1	https://ftp.ncbi.nlm.nih.gov/genomes/all/GCA/001/509/675/GCA_001509675.1_ASM150967v1/GCA_001509675.1_ASM150967v1_genomic.gbff.gz	Escherichia coli	E1	blank	blood	China: Zhe Jiang	Homo sapiens	2014-08-06'			GCA_021022855.1_ASM2102285v1	GCA_021022855.1	https://ftp.ncbi.nlm.nih.gov/genomes/all/GCA/021/022/855/GCA_021022855.1_ASM2102285v1/GCA_021022855.1_ASM2102285v1_genomic.gbff.gz
GCA_021022855.1_ASM2102285v1	GCA_021022855.1	https://ftp.ncbi.nlm.nih.gov/genomes/all/GCA/021/022/855/GCA_021022855.1_ASM2102285v1/GCA_021022855.1_ASM2102285v1_genomic.gbff.gz	Escherichia coli	TAK 144	blank	shoreline saltwater	Nigeria: Lagos, Takwa Bay	blank	31-Oct-2017'			GCA_021167635.1_ASM2116763v1	GCA_021167635.1	https://ftp.ncbi.nlm.nih.gov/genomes/all/GCA/021/167/635/GCA_021167635.1_ASM2116763v1/GCA_021167635.1_ASM2116763v1_genomic.gbff.gz
GCA_021167635.1_ASM2116763v1	GCA_021167635.1	https://ftp.ncbi.nlm.nih.gov/genomes/all/GCA/021/167/635/GCA_021167635.1_ASM2116763v1/GCA_021167635.1_ASM2116763v1_genomic.gbff.gz	Escherichia coli	ECO74	blank	urine	Argentina	Homo sapiens	2015'			GCA_027983295.1_ASM2798329v1	GCA_027983295.1	https://ftp.ncbi.nlm.nih.gov/genomes/all/GCA/027/983/295/GCA_027983295.1_ASM2798329v1/GCA_027983295.1_ASM2798329v1_genomic.gbff.gz
GCF_027983295.1_ASM2798329v1	GCA_027983295.1	https://ftp.ncbi.nlm.nih.gov/genomes/all/GCA/027/983/295/GCA_027983295.1_ASM2798329v1/GCA_027983295.1_ASM2798329v1_genomic.gbff.gz	Escherichia coli	322X8	blank	blank	France	Homo sapiens	2022'			GCA_900488925.1_ST410_CP_Ec9_Assembly	GCA_900488925.1	https://ftp.ncbi.nlm.nih.gov/genomes/all/GCA/900/488/925/GCA_900488925.1_ST410_CP-Ec9-Assembly/GCA_900488925.1_ST410_CP-Ec9-Assembly_genomic.gbff.gz
GCA_900488925.1_ST410_CP_Ec9_Assembly	GCA_900488925.1	https://ftp.ncbi.nlm.nih.gov/genomes/all/GCA/900/488/925/GCA_900488925.1_ST410_CP-Ec9-Assembly/GCA_900488925.1_ST410_CP-Ec9-Assembly_genomic.gbff.gz	Escherichia coli	blank	blank	blank	blank	blank	blank'			GCA_018619095.2_ASM1861909v2	GCA_018619095.2	https://ftp.ncbi.nlm.nih.gov/genomes/all/GCA/018/619/095/GCA_018619095.2_ASM1861909v2/GCA_018619095.2_ASM1861909v2_genomic.gbff.gz
GCA_018619095.2_ASM1861909v2	GCA_018619095.2	https://ftp.ncbi.nlm.nih.gov/genomes/all/GCA/018/619/095/GCA_018619095.2_ASM1861909v2/GCA_018619095.2_ASM1861909v2_genomic.gbff.gz	Escherichia coli	LT-1	blank	stool	Italy: Latina	Homo sapiens	06-Nov-2019'			GCA_027889005.1_ASM2788900v1	GCA_027889005.1	https://ftp.ncbi.nlm.nih.gov/genomes/all/GCA/027/889/005/GCA_027889005.1_ASM2788900v1/GCA_027889005.1_ASM2788900v1_genomic.gbff.gz
GCF_027889005.1_ASM2788900v1	GCA_027889005.1	https://ftp.ncbi.nlm.nih.gov/genomes/all/GCA/027/889/005/GCA_027889005.1_ASM2788900v1/GCA_027889005.1_ASM2788900v1_genomic.gbff.gz	Escherichia coli	EC4605	blank	blood	China: Jiangsu	Homo sapiens	2015-10-10'			GCA_017598885.1_ASM1759888v1	GCA_017598885.1	https://ftp.ncbi.nlm.nih.gov/genomes/all/GCA/017/598/885/GCA_017598885.1_ASM1759888v1/GCA_017598885.1_ASM1759888v1_genomic.gbff.gz
GCA_017598885.1_ASM1759888v1	GCA_017598885.1	https://ftp.ncbi.nlm.nih.gov/genomes/all/GCA/017/598/885/GCA_017598885.1_ASM1759888v1/GCA_017598885.1_ASM1759888v1_genomic.gbff.gz	Escherichia coli	GDQ20D15	blank	fecal sample	China:Guangdong, Zhaoqing	duck	2020-08-02'			GCA_022759805.1_ASM2275980v1	GCA_022759805.1	https://ftp.ncbi.nlm.nih.gov/genomes/all/GCA/022/759/805/GCA_022759805.1_ASM2275980v1/GCA_022759805.1_ASM2275980v1_genomic.gbff.gz
GCA_022759805.1_ASM2275980v1	GCA_022759805.1	https://ftp.ncbi.nlm.nih.gov/genomes/all/GCA/022/759/805/GCA_022759805.1_ASM2275980v1/GCA_022759805.1_ASM2275980v1_genomic.gbff.gz	Escherichia coli	Ec-050-T0	blank	stool	Switzerland	Homo sapiens	2018'			GCA_028473305.1_ASM2847330v1	GCA_028473305.1	https://ftp.ncbi.nlm.nih.gov/genomes/all/GCA/028/473/305/GCA_028473305.1_ASM2847330v1/GCA_028473305.1_ASM2847330v1_genomic.gbff.gz
GCF_028473305.1_ASM2847330v1	GCA_028473305.1	https://ftp.ncbi.nlm.nih.gov/genomes/all/GCA/028/473/305/GCA_028473305.1_ASM2847330v1/GCA_028473305.1_ASM2847330v1_genomic.gbff.gz	Escherichia coli	YL03	blank	blank	China: guangzhou	Homo sapiens	2020-12-17'			GCA_022759725.1_ASM2275972v1	GCA_022759725.1	https://ftp.ncbi.nlm.nih.gov/genomes/all/GCA/022/759/725/GCA_022759725.1_ASM2275972v1/GCA_022759725.1_ASM2275972v1_genomic.gbff.gz
GCA_022759725.1_ASM2275972v1	GCA_022759725.1	https://ftp.ncbi.nlm.nih.gov/genomes/all/GCA/022/759/725/GCA_022759725.1_ASM2275972v1/GCA_022759725.1_ASM2275972v1_genomic.gbff.gz	Escherichia coli	Ec-050-T5-MAC	blank	stool	Switzerland	Homo sapiens	2018'			GCA_021417075.1_ASM2141707v1	GCA_021417075.1	https://ftp.ncbi.nlm.nih.gov/genomes/all/GCA/021/417/075/GCA_021417075.1_ASM2141707v1/GCA_021417075.1_ASM2141707v1_genomic.gbff.gz
GCA_021417075.1_ASM2141707v1	GCA_021417075.1	https://ftp.ncbi.nlm.nih.gov/genomes/all/GCA/021/417/075/GCA_021417075.1_ASM2141707v1/GCA_021417075.1_ASM2141707v1_genomic.gbff.gz	Escherichia coli	16A107	blank	Nephrology	China	Homo sapiens	2018-12'			GCA_024700175.1_ASM2470017v1	GCA_024700175.1	https://ftp.ncbi.nlm.nih.gov/genomes/all/GCA/024/700/175/GCA_024700175.1_ASM2470017v1/GCA_024700175.1_ASM2470017v1_genomic.gbff.gz
GCF_024700175.1_ASM2470017v1	GCA_024700175.1	https://ftp.ncbi.nlm.nih.gov/genomes/all/GCA/024/700/175/GCA_024700175.1_ASM2470017v1/GCA_024700175.1_ASM2470017v1_genomic.gbff.gz	Escherichia coli	DMCPEC2	blank	urine	South Korea: Seoul	Canis lupus	2019-09-04'			GCA_019054435.1_ASM1905443v1	GCA_019054435.1	https://ftp.ncbi.nlm.nih.gov/genomes/all/GCA/019/054/435/GCA_019054435.1_ASM1905443v1/GCA_019054435.1_ASM1905443v1_genomic.gbff.gz
GCA_019054435.1_ASM1905443v1	GCA_019054435.1	https://ftp.ncbi.nlm.nih.gov/genomes/all/GCA/019/054/435/GCA_019054435.1_ASM1905443v1/GCA_019054435.1_ASM1905443v1_genomic.gbff.gz	Escherichia coli	xz004	blank	bronchial perfusate	China: Xuzhou	Homo sapiens	2015-09-01'			GCA_019926575.1_ASM1992657v1	GCA_019926575.1	https://ftp.ncbi.nlm.nih.gov/genomes/all/GCA/019/926/575/GCA_019926575.1_ASM1992657v1/GCA_019926575.1_ASM1992657v1_genomic.gbff.gz
GCA_019926575.1_ASM1992657v1	GCA_019926575.1	https://ftp.ncbi.nlm.nih.gov/genomes/all/GCA/019/926/575/GCA_019926575.1_ASM1992657v1/GCA_019926575.1_ASM1992657v1_genomic.gbff.gz	Escherichia coli	ZDHYS125	blank	anal swab	China: Zhengzhou	Homo sapiens	2019-09-16'			GCA_026412305.1_ASM2641230v1	GCA_026412305.1	https://ftp.ncbi.nlm.nih.gov/genomes/all/GCA/026/412/305/GCA_026412305.1_ASM2641230v1/GCA_026412305.1_ASM2641230v1_genomic.gbff.gz
GCF_026412305.1_ASM2641230v1	GCA_026412305.1	https://ftp.ncbi.nlm.nih.gov/genomes/all/GCA/026/412/305/GCA_026412305.1_ASM2641230v1/GCA_026412305.1_ASM2641230v1_genomic.gbff.gz	Escherichia coli	ID1000407	blank	blank	USA: California, Alameda County	Homo sapiens	2017-01/2019-12'			GCA_017151095.1_ASM1715109v1	GCA_017151095.1	https://ftp.ncbi.nlm.nih.gov/genomes/all/GCA/017/151/095/GCA_017151095.1_ASM1715109v1/GCA_017151095.1_ASM1715109v1_genomic.gbff.gz
GCA_017151095.1_ASM1715109v1	GCA_017151095.1	https://ftp.ncbi.nlm.nih.gov/genomes/all/GCA/017/151/095/GCA_017151095.1_ASM1715109v1/GCA_017151095.1_ASM1715109v1_genomic.gbff.gz	Escherichia coli	H2F7R	blank	blank	China: Yangjiang	goose	2018-07-07T09:36:20Z'			GCA_027988685.1_ASM2798868v1	GCA_027988685.1	https://ftp.ncbi.nlm.nih.gov/genomes/all/GCA/027/988/685/GCA_027988685.1_ASM2798868v1/GCA_027988685.1_ASM2798868v1_genomic.gbff.gz
GCF_027988685.1_ASM2798868v1	GCA_027988685.1	https://ftp.ncbi.nlm.nih.gov/genomes/all/GCA/027/988/685/GCA_027988685.1_ASM2798868v1/GCA_027988685.1_ASM2798868v1_genomic.gbff.gz	Escherichia coli	253G7	blank	blank	France	Homo sapiens	2020'			GCA_023243355.1_ASM2324335v1	GCA_023243355.1	https://ftp.ncbi.nlm.nih.gov/genomes/all/GCA/023/243/355/GCA_023243355.1_ASM2324335v1/GCA_023243355.1_ASM2324335v1_genomic.gbff.gz
GCA_023243355.1_ASM2324335v1	GCA_023243355.1	https://ftp.ncbi.nlm.nih.gov/genomes/all/GCA/023/243/355/GCA_023243355.1_ASM2324335v1/GCA_023243355.1_ASM2324335v1_genomic.gbff.gz	Escherichia coli	GQ182-1	blank	stool	China: Nanning City, Guangxi Province	poultry	2017-11'			GCA_019660565.1_ASM1966056v1	GCA_019660565.1	https://ftp.ncbi.nlm.nih.gov/genomes/all/GCA/019/660/565/GCA_019660565.1_ASM1966056v1/GCA_019660565.1_ASM1966056v1_genomic.gbff.gz
GCA_019660565.1_ASM1966056v1	GCA_019660565.1	https://ftp.ncbi.nlm.nih.gov/genomes/all/GCA/019/660/565/GCA_019660565.1_ASM1966056v1/GCA_019660565.1_ASM1966056v1_genomic.gbff.gz	Escherichia coli	EC-15-2-35	blank	urine	China	Homo sapiens	2015'			GCA_026248845.1_ASM2624884v1	GCA_026248845.1	https://ftp.ncbi.nlm.nih.gov/genomes/all/GCA/026/248/845/GCA_026248845.1_ASM2624884v1/GCA_026248845.1_ASM2624884v1_genomic.gbff.gz
GCF_026248845.1_ASM2624884v1	GCA_026248845.1	https://ftp.ncbi.nlm.nih.gov/genomes/all/GCA/026/248/845/GCA_026248845.1_ASM2624884v1/GCA_026248845.1_ASM2624884v1_genomic.gbff.gz	Escherichia coli	XYEH3314	blank	urine	China: Xuyi	Homo sapiens	2021-06-25'			GCA_027983345.1_ASM2798334v1	GCA_027983345.1	https://ftp.ncbi.nlm.nih.gov/genomes/all/GCA/027/983/345/GCA_027983345.1_ASM2798334v1/GCA_027983345.1_ASM2798334v1_genomic.gbff.gz
GCF_027983345.1_ASM2798334v1	GCA_027983345.1	https://ftp.ncbi.nlm.nih.gov/genomes/all/GCA/027/983/345/GCA_027983345.1_ASM2798334v1/GCA_027983345.1_ASM2798334v1_genomic.gbff.gz	Escherichia coli	310G6	blank	blank	France	Homo sapiens	2021'			GCA_026420925.1_ASM2642092v1	GCA_026420925.1	https://ftp.ncbi.nlm.nih.gov/genomes/all/GCA/026/420/925/GCA_026420925.1_ASM2642092v1/GCA_026420925.1_ASM2642092v1_genomic.gbff.gz
GCF_026420925.1_ASM2642092v1	GCA_026420925.1	https://ftp.ncbi.nlm.nih.gov/genomes/all/GCA/026/420/925/GCA_026420925.1_ASM2642092v1/GCA_026420925.1_ASM2642092v1_genomic.gbff.gz	Escherichia coli	A3026	blank	blood	Greece	Homo sapiens	2021-01-01'			GCA_025582945.1_ASM2558294v1	GCA_025582945.1	https://ftp.ncbi.nlm.nih.gov/genomes/all/GCA/025/582/945/GCA_025582945.1_ASM2558294v1/GCA_025582945.1_ASM2558294v1_genomic.gbff.gz
GCF_025582945.1_ASM2558294v1	GCA_025582945.1	https://ftp.ncbi.nlm.nih.gov/genomes/all/GCA/025/582/945/GCA_025582945.1_ASM2558294v1/GCA_025582945.1_ASM2558294v1_genomic.gbff.gz	Escherichia coli	YCLc26-1	blank	feces	China: Yancheng	chicken	2022-05-24'			GCA_028888685.1_ASM2888868v1	GCA_028888685.1	https://ftp.ncbi.nlm.nih.gov/genomes/all/GCA/028/888/685/GCA_028888685.1_ASM2888868v1/GCA_028888685.1_ASM2888868v1_genomic.gbff.gz
GCF_028888685.1_ASM2888868v1	GCA_028888685.1	https://ftp.ncbi.nlm.nih.gov/genomes/all/GCA/028/888/685/GCA_028888685.1_ASM2888868v1/GCA_028888685.1_ASM2888868v1_genomic.gbff.gz	Escherichia coli	LAU-ECH-37	blank	clinical	Lebanon	Homo sapiens	2020-06-10'			GCA_027888855.1_ASM2788885v1	GCA_027888855.1	https://ftp.ncbi.nlm.nih.gov/genomes/all/GCA/027/888/855/GCA_027888855.1_ASM2788885v1/GCA_027888855.1_ASM2788885v1_genomic.gbff.gz
GCF_027888855.1_ASM2788885v1	GCA_027888855.1	https://ftp.ncbi.nlm.nih.gov/genomes/all/GCA/027/888/855/GCA_027888855.1_ASM2788885v1/GCA_027888855.1_ASM2788885v1_genomic.gbff.gz	Escherichia coli	EC5392	blank	urine	China: Jiangsu	Homo sapiens	2016-05-01'			GCA_011077125.1_ASM1107712v1	GCA_011077125.1	https://ftp.ncbi.nlm.nih.gov/genomes/all/GCA/011/077/125/GCA_011077125.1_ASM1107712v1/GCA_011077125.1_ASM1107712v1_genomic.gbff.gz
GCA_011077125.1_ASM1107712v1	GCA_011077125.1	https://ftp.ncbi.nlm.nih.gov/genomes/all/GCA/011/077/125/GCA_011077125.1_ASM1107712v1/GCA_011077125.1_ASM1107712v1_genomic.gbff.gz	Escherichia coli	M-A19-X3	blank	blank	China: Shandong	Swine	2017'			GCA_027888375.1_ASM2788837v1	GCA_027888375.1	https://ftp.ncbi.nlm.nih.gov/genomes/all/GCA/027/888/375/GCA_027888375.1_ASM2788837v1/GCA_027888375.1_ASM2788837v1_genomic.gbff.gz
GCF_027888375.1_ASM2788837v1	GCA_027888375.1	https://ftp.ncbi.nlm.nih.gov/genomes/all/GCA/027/888/375/GCA_027888375.1_ASM2788837v1/GCA_027888375.1_ASM2788837v1_genomic.gbff.gz	Escherichia coli	EC9783	blank	urine	China: Jiangsu	Homo sapiens	2018-10-25'			GCA_020535205.1_ASM2053520v1	GCA_020535205.1	https://ftp.ncbi.nlm.nih.gov/genomes/all/GCA/020/535/205/GCA_020535205.1_ASM2053520v1/GCA_020535205.1_ASM2053520v1_genomic.gbff.gz
GCA_020535205.1_ASM2053520v1	GCA_020535205.1	https://ftp.ncbi.nlm.nih.gov/genomes/all/GCA/020/535/205/GCA_020535205.1_ASM2053520v1/GCA_020535205.1_ASM2053520v1_genomic.gbff.gz	Escherichia coli	EC20	blank	urine	China: Jinhua	Homo sapiens	2019-10-18'			GCA_014903835.1_ASM1490383v1	GCA_014903835.1	https://ftp.ncbi.nlm.nih.gov/genomes/all/GCA/014/903/835/GCA_014903835.1_ASM1490383v1/GCA_014903835.1_ASM1490383v1_genomic.gbff.gz
GCA_014903835.1_ASM1490383v1	GCA_014903835.1	https://ftp.ncbi.nlm.nih.gov/genomes/all/GCA/014/903/835/GCA_014903835.1_ASM1490383v1/GCA_014903835.1_ASM1490383v1_genomic.gbff.gz	Escherichia coli	BWH 79	blank	blank	USA: MA, Boston	Homo sapiens	blank'			GCA_019661135.1_ASM1966113v1	GCA_019661135.1	https://ftp.ncbi.nlm.nih.gov/genomes/all/GCA/019/661/135/GCA_019661135.1_ASM1966113v1/GCA_019661135.1_ASM1966113v1_genomic.gbff.gz
GCA_019661135.1_ASM1966113v1	GCA_019661135.1	https://ftp.ncbi.nlm.nih.gov/genomes/all/GCA/019/661/135/GCA_019661135.1_ASM1966113v1/GCA_019661135.1_ASM1966113v1_genomic.gbff.gz	Escherichia coli	EC-13-1	blank	blood	China	Homo sapiens	2013'			GCA_023273495.1_ASM2327349v1	GCA_023273495.1	https://ftp.ncbi.nlm.nih.gov/genomes/all/GCA/023/273/495/GCA_023273495.1_ASM2327349v1/GCA_023273495.1_ASM2327349v1_genomic.gbff.gz
GCA_023273495.1_ASM2327349v1	GCA_023273495.1	https://ftp.ncbi.nlm.nih.gov/genomes/all/GCA/023/273/495/GCA_023273495.1_ASM2327349v1/GCA_023273495.1_ASM2327349v1_genomic.gbff.gz	Escherichia coli	E-4C2	blank	urine	China: Huizhou	Homo sapiens	2015-11-13'			GCA_023273425.1_ASM2327342v1	GCA_023273425.1	https://ftp.ncbi.nlm.nih.gov/genomes/all/GCA/023/273/425/GCA_023273425.1_ASM2327342v1/GCA_023273425.1_ASM2327342v1_genomic.gbff.gz
GCA_023273425.1_ASM2327342v1	GCA_023273425.1	https://ftp.ncbi.nlm.nih.gov/genomes/all/GCA/023/273/425/GCA_023273425.1_ASM2327342v1/GCA_023273425.1_ASM2327342v1_genomic.gbff.gz	Escherichia coli	E-4H3	blank	wound	China: Huizhou	Homo sapiens	2017-10-06'			GCA_020168195.1_ASM2016819v1	GCA_020168195.1	https://ftp.ncbi.nlm.nih.gov/genomes/all/GCA/020/168/195/GCA_020168195.1_ASM2016819v1/GCA_020168195.1_ASM2016819v1_genomic.gbff.gz
GCA_020168195.1_ASM2016819v1	GCA_020168195.1	https://ftp.ncbi.nlm.nih.gov/genomes/all/GCA/020/168/195/GCA_020168195.1_ASM2016819v1/GCA_020168195.1_ASM2016819v1_genomic.gbff.gz	Escherichia coli	C6242	blank	patient with infection	China: Hunan	Homo sapiens	2019-03-07'			GCA_020168535.1_ASM2016853v1	GCA_020168535.1	https://ftp.ncbi.nlm.nih.gov/genomes/all/GCA/020/168/535/GCA_020168535.1_ASM2016853v1/GCA_020168535.1_ASM2016853v1_genomic.gbff.gz
GCA_020168535.1_ASM2016853v1	GCA_020168535.1	https://ftp.ncbi.nlm.nih.gov/genomes/all/GCA/020/168/535/GCA_020168535.1_ASM2016853v1/GCA_020168535.1_ASM2016853v1_genomic.gbff.gz	Escherichia coli	C6619	blank	patient with infection	China: Shandong	Homo sapiens	2019-10-28'			GCA_018771585.1_ASM1877158v1	GCA_018771585.1	https://ftp.ncbi.nlm.nih.gov/genomes/all/GCA/018/771/585/GCA_018771585.1_ASM1877158v1/GCA_018771585.1_ASM1877158v1_genomic.gbff.gz
GCA_018771585.1_ASM1877158v1	GCA_018771585.1	https://ftp.ncbi.nlm.nih.gov/genomes/all/GCA/018/771/585/GCA_018771585.1_ASM1877158v1/GCA_018771585.1_ASM1877158v1_genomic.gbff.gz	Escherichia coli	Survcare321	blank	urine, catheter urine	Germany: Hesse	Homo sapiens	2019'			GCA_019772145.1_ASM1977214v1	GCA_019772145.1	https://ftp.ncbi.nlm.nih.gov/genomes/all/GCA/019/772/145/GCA_019772145.1_ASM1977214v1/GCA_019772145.1_ASM1977214v1_genomic.gbff.gz
GCA_019772145.1_ASM1977214v1	GCA_019772145.1	https://ftp.ncbi.nlm.nih.gov/genomes/all/GCA/019/772/145/GCA_019772145.1_ASM1977214v1/GCA_019772145.1_ASM1977214v1_genomic.gbff.gz	Escherichia coli	EC-13-33	blank	blood	China	Homo sapiens	2013'			GCA_027988585.1_ASM2798858v1	GCA_027988585.1	https://ftp.ncbi.nlm.nih.gov/genomes/all/GCA/027/988/585/GCA_027988585.1_ASM2798858v1/GCA_027988585.1_ASM2798858v1_genomic.gbff.gz
GCF_027988585.1_ASM2798858v1	GCA_027988585.1	https://ftp.ncbi.nlm.nih.gov/genomes/all/GCA/027/988/585/GCA_027988585.1_ASM2798858v1/GCA_027988585.1_ASM2798858v1_genomic.gbff.gz	Escherichia coli	253G9	blank	blank	France	Homo sapiens	2020'			GCA_018224845.1_ASM1822484v1	GCA_018224845.1	https://ftp.ncbi.nlm.nih.gov/genomes/all/GCA/018/224/845/GCA_018224845.1_ASM1822484v1/GCA_018224845.1_ASM1822484v1_genomic.gbff.gz
GCA_018224845.1_ASM1822484v1	GCA_018224845.1	https://ftp.ncbi.nlm.nih.gov/genomes/all/GCA/018/224/845/GCA_018224845.1_ASM1822484v1/GCA_018224845.1_ASM1822484v1_genomic.gbff.gz	Escherichia coli	XAE002	blank	blank	China: Beijing	Homo sapiens	blank'			GCA_025583195.1_ASM2558319v1	GCA_025583195.1	https://ftp.ncbi.nlm.nih.gov/genomes/all/GCA/025/583/195/GCA_025583195.1_ASM2558319v1/GCA_025583195.1_ASM2558319v1_genomic.gbff.gz
GCF_025583195.1_ASM2558319v1	GCA_025583195.1	https://ftp.ncbi.nlm.nih.gov/genomes/all/GCA/025/583/195/GCA_025583195.1_ASM2558319v1/GCA_025583195.1_ASM2558319v1_genomic.gbff.gz	Escherichia coli	YZMd20-1	blank	feces	China: Yangzhou	duck	2019-04-01'			GCA_021502875.1_ASM2150287v1	GCA_021502875.1	https://ftp.ncbi.nlm.nih.gov/genomes/all/GCA/021/502/875/GCA_021502875.1_ASM2150287v1/GCA_021502875.1_ASM2150287v1_genomic.gbff.gz
GCA_021502875.1_ASM2150287v1	GCA_021502875.1	https://ftp.ncbi.nlm.nih.gov/genomes/all/GCA/021/502/875/GCA_021502875.1_ASM2150287v1/GCA_021502875.1_ASM2150287v1_genomic.gbff.gz	Escherichia coli	PP-BR7756-2	blank	rectal swab	Pakistan	Homo sapiens	2016'			GCA_019834355.1_ASM1983435v1	GCA_019834355.1	https://ftp.ncbi.nlm.nih.gov/genomes/all/GCA/019/834/355/GCA_019834355.1_ASM1983435v1/GCA_019834355.1_ASM1983435v1_genomic.gbff.gz
GCA_019834355.1_ASM1983435v1	GCA_019834355.1	https://ftp.ncbi.nlm.nih.gov/genomes/all/GCA/019/834/355/GCA_019834355.1_ASM1983435v1/GCA_019834355.1_ASM1983435v1_genomic.gbff.gz	Escherichia coli	PY9F09	blank	feces	China: Guangzhou	fish	2019-01-06'			GCA_020251685.1_P12_U60	GCA_020251685.1	https://ftp.ncbi.nlm.nih.gov/genomes/all/GCA/020/251/685/GCA_020251685.1_P12-U60/GCA_020251685.1_P12-U60_genomic.gbff.gz
GCA_020251685.1_P12_U60	GCA_020251685.1	https://ftp.ncbi.nlm.nih.gov/genomes/all/GCA/020/251/685/GCA_020251685.1_P12-U60/GCA_020251685.1_P12-U60_genomic.gbff.gz	Escherichia coli	405	blank	blank	China: Beijing city	Homo sapiens	2020-11-02'			GCA_021341875.1_ASM2134187v1	GCA_021341875.1	https://ftp.ncbi.nlm.nih.gov/genomes/all/GCA/021/341/875/GCA_021341875.1_ASM2134187v1/GCA_021341875.1_ASM2134187v1_genomic.gbff.gz
GCA_021341875.1_ASM2134187v1	GCA_021341875.1	https://ftp.ncbi.nlm.nih.gov/genomes/all/GCA/021/341/875/GCA_021341875.1_ASM2134187v1/GCA_021341875.1_ASM2134187v1_genomic.gbff.gz	Escherichia coli	R305-1	blank	anal swab	China	Homo sapiens	2018'			GCA_019660015.1_ASM1966001v1	GCA_019660015.1	https://ftp.ncbi.nlm.nih.gov/genomes/all/GCA/019/660/015/GCA_019660015.1_ASM1966001v1/GCA_019660015.1_ASM1966001v1_genomic.gbff.gz
GCA_019660015.1_ASM1966001v1	GCA_019660015.1	https://ftp.ncbi.nlm.nih.gov/genomes/all/GCA/019/660/015/GCA_019660015.1_ASM1966001v1/GCA_019660015.1_ASM1966001v1_genomic.gbff.gz	Escherichia coli	EC-16-7	blank	urine	China	Homo sapiens	2016'			GCA_018224175.1_ASM1822417v1	GCA_018224175.1	https://ftp.ncbi.nlm.nih.gov/genomes/all/GCA/018/224/175/GCA_018224175.1_ASM1822417v1/GCA_018224175.1_ASM1822417v1_genomic.gbff.gz
GCA_018224175.1_ASM1822417v1	GCA_018224175.1	https://ftp.ncbi.nlm.nih.gov/genomes/all/GCA/018/224/175/GCA_018224175.1_ASM1822417v1/GCA_018224175.1_ASM1822417v1_genomic.gbff.gz	Escherichia coli	XAE007	blank	blank	China: Beijing	Homo sapiens	blank'			GCA_027889175.1_ASM2788917v1	GCA_027889175.1	https://ftp.ncbi.nlm.nih.gov/genomes/all/GCA/027/889/175/GCA_027889175.1_ASM2788917v1/GCA_027889175.1_ASM2788917v1_genomic.gbff.gz
GCF_027889175.1_ASM2788917v1	GCA_027889175.1	https://ftp.ncbi.nlm.nih.gov/genomes/all/GCA/027/889/175/GCA_027889175.1_ASM2788917v1/GCA_027889175.1_ASM2788917v1_genomic.gbff.gz	Escherichia coli	EC2955	blank	catheter	China: Jiangsu	Homo sapiens	2014-07-17'			GCA_028331395.1_ASM2833139v1	GCA_028331395.1	https://ftp.ncbi.nlm.nih.gov/genomes/all/GCA/028/331/395/GCA_028331395.1_ASM2833139v1/GCA_028331395.1_ASM2833139v1_genomic.gbff.gz
GCF_028331395.1_ASM2833139v1	GCA_028331395.1	https://ftp.ncbi.nlm.nih.gov/genomes/all/GCA/028/331/395/GCA_028331395.1_ASM2833139v1/GCA_028331395.1_ASM2833139v1_genomic.gbff.gz	Escherichia coli	C600T	blank	C600 transformat with plasmid IncX3	blank	blank	2005'			GCA_026412045.1_ASM2641204v1	GCA_026412045.1	https://ftp.ncbi.nlm.nih.gov/genomes/all/GCA/026/412/045/GCA_026412045.1_ASM2641204v1/GCA_026412045.1_ASM2641204v1_genomic.gbff.gz
GCF_026412045.1_ASM2641204v1	GCA_026412045.1	https://ftp.ncbi.nlm.nih.gov/genomes/all/GCA/026/412/045/GCA_026412045.1_ASM2641204v1/GCA_026412045.1_ASM2641204v1_genomic.gbff.gz	Escherichia coli	ID1000571	blank	blank	USA: California, Alameda County	Homo sapiens	2017-01/2019-12'			GCA_021503715.1_ASM2150371v1	GCA_021503715.1	https://ftp.ncbi.nlm.nih.gov/genomes/all/GCA/021/503/715/GCA_021503715.1_ASM2150371v1/GCA_021503715.1_ASM2150371v1_genomic.gbff.gz
GCA_021503715.1_ASM2150371v1	GCA_021503715.1	https://ftp.ncbi.nlm.nih.gov/genomes/all/GCA/021/503/715/GCA_021503715.1_ASM2150371v1/GCA_021503715.1_ASM2150371v1_genomic.gbff.gz	Escherichia coli	BC-BR1277-1	blank	rectal swab	Bangladesh	Homo sapiens	2016'			GCA_020168275.1_ASM2016827v1	GCA_020168275.1	https://ftp.ncbi.nlm.nih.gov/genomes/all/GCA/020/168/275/GCA_020168275.1_ASM2016827v1/GCA_020168275.1_ASM2016827v1_genomic.gbff.gz
GCA_020168275.1_ASM2016827v1	GCA_020168275.1	https://ftp.ncbi.nlm.nih.gov/genomes/all/GCA/020/168/275/GCA_020168275.1_ASM2016827v1/GCA_020168275.1_ASM2016827v1_genomic.gbff.gz	Escherichia coli	C6343	blank	patient with infection	China: Sichuan	Homo sapiens	2018-09-22'			GCA_021167015.1_ASM2116701v1	GCA_021167015.1	https://ftp.ncbi.nlm.nih.gov/genomes/all/GCA/021/167/015/GCA_021167015.1_ASM2116701v1/GCA_021167015.1_ASM2116701v1_genomic.gbff.gz
GCA_021167015.1_ASM2116701v1	GCA_021167015.1	https://ftp.ncbi.nlm.nih.gov/genomes/all/GCA/021/167/015/GCA_021167015.1_ASM2116701v1/GCA_021167015.1_ASM2116701v1_genomic.gbff.gz	Escherichia coli	ECO157	blank	Screening	Argentina	Homo sapiens	2017'			GCA_021503515.1_ASM2150351v1	GCA_021503515.1	https://ftp.ncbi.nlm.nih.gov/genomes/all/GCA/021/503/515/GCA_021503515.1_ASM2150351v1/GCA_021503515.1_ASM2150351v1_genomic.gbff.gz
GCA_021503515.1_ASM2150351v1	GCA_021503515.1	https://ftp.ncbi.nlm.nih.gov/genomes/all/GCA/021/503/515/GCA_021503515.1_ASM2150351v1/GCA_021503515.1_ASM2150351v1_genomic.gbff.gz	Escherichia coli	BC-BR229-1	blank	rectal swab	Bangladesh	Homo sapiens	2016'			GCA_021342255.1_ASM2134225v1	GCA_021342255.1	https://ftp.ncbi.nlm.nih.gov/genomes/all/GCA/021/342/255/GCA_021342255.1_ASM2134225v1/GCA_021342255.1_ASM2134225v1_genomic.gbff.gz
GCA_021342255.1_ASM2134225v1	GCA_021342255.1	https://ftp.ncbi.nlm.nih.gov/genomes/all/GCA/021/342/255/GCA_021342255.1_ASM2134225v1/GCA_021342255.1_ASM2134225v1_genomic.gbff.gz	Escherichia coli	E-T159	blank	anal swab	China	Homo sapiens	2020'			GCA_018224805.1_ASM1822480v1	GCA_018224805.1	https://ftp.ncbi.nlm.nih.gov/genomes/all/GCA/018/224/805/GCA_018224805.1_ASM1822480v1/GCA_018224805.1_ASM1822480v1_genomic.gbff.gz
GCA_018224805.1_ASM1822480v1	GCA_018224805.1	https://ftp.ncbi.nlm.nih.gov/genomes/all/GCA/018/224/805/GCA_018224805.1_ASM1822480v1/GCA_018224805.1_ASM1822480v1_genomic.gbff.gz	Escherichia coli	SYE001	blank	blank	China: Beijing	Homo sapiens	blank'			GCA_929616755.1_cpe014	GCA_929616755.1	https://ftp.ncbi.nlm.nih.gov/genomes/all/GCA/929/616/755/GCA_929616755.1_cpe014/GCA_929616755.1_cpe014_genomic.gbff.gz
GCA_929616755.1_cpe014	GCA_929616755.1	https://ftp.ncbi.nlm.nih.gov/genomes/all/GCA/929/616/755/GCA_929616755.1_cpe014/GCA_929616755.1_cpe014_genomic.gbff.gz	Escherichia coli	cpe014	NA	screen	blank	blank	blank'			GCA_018224165.1_ASM1822416v1	GCA_018224165.1	https://ftp.ncbi.nlm.nih.gov/genomes/all/GCA/018/224/165/GCA_018224165.1_ASM1822416v1/GCA_018224165.1_ASM1822416v1_genomic.gbff.gz
GCA_018224165.1_ASM1822416v1	GCA_018224165.1	https://ftp.ncbi.nlm.nih.gov/genomes/all/GCA/018/224/165/GCA_018224165.1_ASM1822416v1/GCA_018224165.1_ASM1822416v1_genomic.gbff.gz	Escherichia coli	SYE014	blank	blank	China: Beijing	Homo sapiens	blank'			GCA_021503695.1_ASM2150369v1	GCA_021503695.1	https://ftp.ncbi.nlm.nih.gov/genomes/all/GCA/021/503/695/GCA_021503695.1_ASM2150369v1/GCA_021503695.1_ASM2150369v1_genomic.gbff.gz
GCA_021503695.1_ASM2150369v1	GCA_021503695.1	https://ftp.ncbi.nlm.nih.gov/genomes/all/GCA/021/503/695/GCA_021503695.1_ASM2150369v1/GCA_021503695.1_ASM2150369v1_genomic.gbff.gz	Escherichia coli	BC-BR1421-3	blank	rectal swab	Bangladesh	Homo sapiens	2016'			GCA_019660175.1_ASM1966017v1	GCA_019660175.1	https://ftp.ncbi.nlm.nih.gov/genomes/all/GCA/019/660/175/GCA_019660175.1_ASM1966017v1/GCA_019660175.1_ASM1966017v1_genomic.gbff.gz
GCA_019660175.1_ASM1966017v1	GCA_019660175.1	https://ftp.ncbi.nlm.nih.gov/genomes/all/GCA/019/660/175/GCA_019660175.1_ASM1966017v1/GCA_019660175.1_ASM1966017v1_genomic.gbff.gz	Escherichia coli	EC-15-2-2	blank	drainage liquid	China	Homo sapiens	2015'			GCA_019772075.1_ASM1977207v1	GCA_019772075.1	https://ftp.ncbi.nlm.nih.gov/genomes/all/GCA/019/772/075/GCA_019772075.1_ASM1977207v1/GCA_019772075.1_ASM1977207v1_genomic.gbff.gz
GCA_019772075.1_ASM1977207v1	GCA_019772075.1	https://ftp.ncbi.nlm.nih.gov/genomes/all/GCA/019/772/075/GCA_019772075.1_ASM1977207v1/GCA_019772075.1_ASM1977207v1_genomic.gbff.gz	Escherichia coli	EC-13-49	blank	urine	China	Homo sapiens	2013'			GCA_021342435.1_ASM2134243v1	GCA_021342435.1	https://ftp.ncbi.nlm.nih.gov/genomes/all/GCA/021/342/435/GCA_021342435.1_ASM2134243v1/GCA_021342435.1_ASM2134243v1_genomic.gbff.gz
GCA_021342435.1_ASM2134243v1	GCA_021342435.1	https://ftp.ncbi.nlm.nih.gov/genomes/all/GCA/021/342/435/GCA_021342435.1_ASM2134243v1/GCA_021342435.1_ASM2134243v1_genomic.gbff.gz	Escherichia coli	E-T205-1	blank	anal swab	China	Homo sapiens	2020'			GCA_027889055.1_ASM2788905v1	GCA_027889055.1	https://ftp.ncbi.nlm.nih.gov/genomes/all/GCA/027/889/055/GCA_027889055.1_ASM2788905v1/GCA_027889055.1_ASM2788905v1_genomic.gbff.gz
GCF_027889055.1_ASM2788905v1	GCA_027889055.1	https://ftp.ncbi.nlm.nih.gov/genomes/all/GCA/027/889/055/GCA_027889055.1_ASM2788905v1/GCA_027889055.1_ASM2788905v1_genomic.gbff.gz	Escherichia coli	EC3932	blank	abdominal dropsy	China: Jiangsu	Homo sapiens	2015-05-29'			GCA_002811725.1_ASM281172v1	GCA_002811725.1	https://ftp.ncbi.nlm.nih.gov/genomes/all/GCA/002/811/725/GCA_002811725.1_ASM281172v1/GCA_002811725.1_ASM281172v1_genomic.gbff.gz
GCF_002811725.1_ASM281172v1	GCA_002811725.1	https://ftp.ncbi.nlm.nih.gov/genomes/all/GCA/002/811/725/GCA_002811725.1_ASM281172v1/GCA_002811725.1_ASM281172v1_genomic.gbff.gz	Escherichia coli	SCEC020088	blank	blank	China: Sichuan, Chengdu	Homo sapiens	2017'			GCA_027888095.1_ASM2788809v1	GCA_027888095.1	https://ftp.ncbi.nlm.nih.gov/genomes/all/GCA/027/888/095/GCA_027888095.1_ASM2788809v1/GCA_027888095.1_ASM2788809v1_genomic.gbff.gz
GCF_027888095.1_ASM2788809v1	GCA_027888095.1	https://ftp.ncbi.nlm.nih.gov/genomes/all/GCA/027/888/095/GCA_027888095.1_ASM2788809v1/GCA_027888095.1_ASM2788809v1_genomic.gbff.gz	Escherichia coli	EC12292	blank	sputum	China: Jiangsu	Homo sapiens	2019-10-26'			GCA_020168255.1_ASM2016825v1	GCA_020168255.1	https://ftp.ncbi.nlm.nih.gov/genomes/all/GCA/020/168/255/GCA_020168255.1_ASM2016825v1/GCA_020168255.1_ASM2016825v1_genomic.gbff.gz
GCA_020168255.1_ASM2016825v1	GCA_020168255.1	https://ftp.ncbi.nlm.nih.gov/genomes/all/GCA/020/168/255/GCA_020168255.1_ASM2016825v1/GCA_020168255.1_ASM2016825v1_genomic.gbff.gz	Escherichia coli	C6340	blank	patient with infection	China: Sichuan	Homo sapiens	2019-10-03'			GCA_021343915.1_ASM2134391v1	GCA_021343915.1	https://ftp.ncbi.nlm.nih.gov/genomes/all/GCA/021/343/915/GCA_021343915.1_ASM2134391v1/GCA_021343915.1_ASM2134391v1_genomic.gbff.gz
GCA_021343915.1_ASM2134391v1	GCA_021343915.1	https://ftp.ncbi.nlm.nih.gov/genomes/all/GCA/021/343/915/GCA_021343915.1_ASM2134391v1/GCA_021343915.1_ASM2134391v1_genomic.gbff.gz	Escherichia coli	E-T930-1	blank	anal swab	China	Homo sapiens	2020'			GCA_025583465.1_ASM2558346v1	GCA_025583465.1	https://ftp.ncbi.nlm.nih.gov/genomes/all/GCA/025/583/465/GCA_025583465.1_ASM2558346v1/GCA_025583465.1_ASM2558346v1_genomic.gbff.gz
GCF_025583465.1_ASM2558346v1	GCA_025583465.1	https://ftp.ncbi.nlm.nih.gov/genomes/all/GCA/025/583/465/GCA_025583465.1_ASM2558346v1/GCA_025583465.1_ASM2558346v1_genomic.gbff.gz	Escherichia coli	YZLc7-1	blank	feces	China: Yangzhou	chicken	2019-04-01'			GCA_018224745.1_ASM1822474v1	GCA_018224745.1	https://ftp.ncbi.nlm.nih.gov/genomes/all/GCA/018/224/745/GCA_018224745.1_ASM1822474v1/GCA_018224745.1_ASM1822474v1_genomic.gbff.gz
GCA_018224745.1_ASM1822474v1	GCA_018224745.1	https://ftp.ncbi.nlm.nih.gov/genomes/all/GCA/018/224/745/GCA_018224745.1_ASM1822474v1/GCA_018224745.1_ASM1822474v1_genomic.gbff.gz	Escherichia coli	IR5278	blank	blank	China: Beijing	Homo sapiens	blank'			GCA_022591475.1_ASM2259147v1	GCA_022591475.1	https://ftp.ncbi.nlm.nih.gov/genomes/all/GCA/022/591/475/GCA_022591475.1_ASM2259147v1/GCA_022591475.1_ASM2259147v1_genomic.gbff.gz
GCA_022591475.1_ASM2259147v1	GCA_022591475.1	https://ftp.ncbi.nlm.nih.gov/genomes/all/GCA/022/591/475/GCA_022591475.1_ASM2259147v1/GCA_022591475.1_ASM2259147v1_genomic.gbff.gz	Escherichia coli	EC-16-35	blank	ascites	China:Zhengzhou	Homo sapiens	2016-07-16'			GCA_024700155.1_ASM2470015v1	GCA_024700155.1	https://ftp.ncbi.nlm.nih.gov/genomes/all/GCA/024/700/155/GCA_024700155.1_ASM2470015v1/GCA_024700155.1_ASM2470015v1_genomic.gbff.gz
GCF_024700155.1_ASM2470015v1	GCA_024700155.1	https://ftp.ncbi.nlm.nih.gov/genomes/all/GCA/024/700/155/GCA_024700155.1_ASM2470015v1/GCA_024700155.1_ASM2470015v1_genomic.gbff.gz	Escherichia coli	DMCPEC3	blank	Ear swab	South Korea: Seoul	Canis lupus	2020-04-20'			GCA_022558725.1_ASM2255872v1	GCA_022558725.1	https://ftp.ncbi.nlm.nih.gov/genomes/all/GCA/022/558/725/GCA_022558725.1_ASM2255872v1/GCA_022558725.1_ASM2255872v1_genomic.gbff.gz
GCA_022558725.1_ASM2255872v1	GCA_022558725.1	https://ftp.ncbi.nlm.nih.gov/genomes/all/GCA/022/558/725/GCA_022558725.1_ASM2255872v1/GCA_022558725.1_ASM2255872v1_genomic.gbff.gz	Escherichia coli	EC22	blank	sputum	China: Hangzhou	Homo sapiens	2017-07-11'			GCA_023243695.1_ASM2324369v1	GCA_023243695.1	https://ftp.ncbi.nlm.nih.gov/genomes/all/GCA/023/243/695/GCA_023243695.1_ASM2324369v1/GCA_023243695.1_ASM2324369v1_genomic.gbff.gz
GCA_023243695.1_ASM2324369v1	GCA_023243695.1	https://ftp.ncbi.nlm.nih.gov/genomes/all/GCA/023/243/695/GCA_023243695.1_ASM2324369v1/GCA_023243695.1_ASM2324369v1_genomic.gbff.gz	Escherichia coli	G3P8-1	blank	stool	China: Guigang City, Guangxi Province	swine	2017-08'			GCA_018224245.1_ASM1822424v1	GCA_018224245.1	https://ftp.ncbi.nlm.nih.gov/genomes/all/GCA/018/224/245/GCA_018224245.1_ASM1822424v1/GCA_018224245.1_ASM1822424v1_genomic.gbff.gz
GCA_018224245.1_ASM1822424v1	GCA_018224245.1	https://ftp.ncbi.nlm.nih.gov/genomes/all/GCA/018/224/245/GCA_018224245.1_ASM1822424v1/GCA_018224245.1_ASM1822424v1_genomic.gbff.gz	Escherichia coli	IR5295	blank	blank	China: Beijing	Homo sapiens	blank'			GCA_021416385.1_ASM2141638v1	GCA_021416385.1	https://ftp.ncbi.nlm.nih.gov/genomes/all/GCA/021/416/385/GCA_021416385.1_ASM2141638v1/GCA_021416385.1_ASM2141638v1_genomic.gbff.gz
GCA_021416385.1_ASM2141638v1	GCA_021416385.1	https://ftp.ncbi.nlm.nih.gov/genomes/all/GCA/021/416/385/GCA_021416385.1_ASM2141638v1/GCA_021416385.1_ASM2141638v1_genomic.gbff.gz	Escherichia coli	18F700	blank	ICU	China	Homo sapiens	2018-12'			GCA_003114975.2_ASM311497v2	GCA_003114975.2	https://ftp.ncbi.nlm.nih.gov/genomes/all/GCA/003/114/975/GCA_003114975.2_ASM311497v2/GCA_003114975.2_ASM311497v2_genomic.gbff.gz
GCF_003114975.2_ASM311497v2	GCA_003114975.2	https://ftp.ncbi.nlm.nih.gov/genomes/all/GCA/003/114/975/GCA_003114975.2_ASM311497v2/GCA_003114975.2_ASM311497v2_genomic.gbff.gz	Escherichia coli	MH13-051M	blank	blood	Viet Nam: Hanoi	Homo sapiens	2013'			GCA_001509735.1_ASM150973v1	GCA_001509735.1	https://ftp.ncbi.nlm.nih.gov/genomes/all/GCA/001/509/735/GCA_001509735.1_ASM150973v1/GCA_001509735.1_ASM150973v1_genomic.gbff.gz
GCF_001509735.1_ASM150973v1	GCA_001509735.1	https://ftp.ncbi.nlm.nih.gov/genomes/all/GCA/001/509/735/GCA_001509735.1_ASM150973v1/GCA_001509735.1_ASM150973v1_genomic.gbff.gz	Escherichia coli	E5	blank	nasal fester cultures	China: Zhe Jiang	Homo sapiens	2014-09-04'			GCA_014117635.2_ASM1411763v2	GCA_014117635.2	https://ftp.ncbi.nlm.nih.gov/genomes/all/GCA/014/117/635/GCA_014117635.2_ASM1411763v2/GCA_014117635.2_ASM1411763v2_genomic.gbff.gz
GCA_014117635.2_ASM1411763v2	GCA_014117635.2	https://ftp.ncbi.nlm.nih.gov/genomes/all/GCA/014/117/635/GCA_014117635.2_ASM1411763v2/GCA_014117635.2_ASM1411763v2_genomic.gbff.gz	Escherichia coli	58967	blank	sputum	Thailand: Phitsanulok	Homo sapiens	2018-11'			GCA_027888735.1_ASM2788873v1	GCA_027888735.1	https://ftp.ncbi.nlm.nih.gov/genomes/all/GCA/027/888/735/GCA_027888735.1_ASM2788873v1/GCA_027888735.1_ASM2788873v1_genomic.gbff.gz
GCF_027888735.1_ASM2788873v1	GCA_027888735.1	https://ftp.ncbi.nlm.nih.gov/genomes/all/GCA/027/888/735/GCA_027888735.1_ASM2788873v1/GCA_027888735.1_ASM2788873v1_genomic.gbff.gz	Escherichia coli	EC6358	blank	abdominal dropsy	China: Jiangsu	Homo sapiens	2017-01-09'			GCA_019201705.1_ASM1920170v1	GCA_019201705.1	https://ftp.ncbi.nlm.nih.gov/genomes/all/GCA/019/201/705/GCA_019201705.1_ASM1920170v1/GCA_019201705.1_ASM1920170v1_genomic.gbff.gz
GCA_019201705.1_ASM1920170v1	GCA_019201705.1	https://ftp.ncbi.nlm.nih.gov/genomes/all/GCA/019/201/705/GCA_019201705.1_ASM1920170v1/GCA_019201705.1_ASM1920170v1_genomic.gbff.gz	Escherichia coli	F105	blank	Rectal swab	Brazil: Florianopolis	Homo sapiens	2016'			GCA_028331425.1_ASM2833142v1	GCA_028331425.1	https://ftp.ncbi.nlm.nih.gov/genomes/all/GCA/028/331/425/GCA_028331425.1_ASM2833142v1/GCA_028331425.1_ASM2833142v1_genomic.gbff.gz
GCF_028331425.1_ASM2833142v1	GCA_028331425.1	https://ftp.ncbi.nlm.nih.gov/genomes/all/GCA/028/331/425/GCA_028331425.1_ASM2833142v1/GCA_028331425.1_ASM2833142v1_genomic.gbff.gz	Escherichia coli	C600Y500	blank	500th passage of C600T strain containing plasmid IncX3; with 2 g/L imipenem	blank	blank	2005'			GCA_027888905.1_ASM2788890v1	GCA_027888905.1	https://ftp.ncbi.nlm.nih.gov/genomes/all/GCA/027/888/905/GCA_027888905.1_ASM2788890v1/GCA_027888905.1_ASM2788890v1_genomic.gbff.gz
GCF_027888905.1_ASM2788890v1	GCA_027888905.1	https://ftp.ncbi.nlm.nih.gov/genomes/all/GCA/027/888/905/GCA_027888905.1_ASM2788890v1/GCA_027888905.1_ASM2788890v1_genomic.gbff.gz	Escherichia coli	EC5324	blank	urine	China: Jiangsu	Homo sapiens	2016-04-07'			GCA_019926645.1_ASM1992664v1	GCA_019926645.1	https://ftp.ncbi.nlm.nih.gov/genomes/all/GCA/019/926/645/GCA_019926645.1_ASM1992664v1/GCA_019926645.1_ASM1992664v1_genomic.gbff.gz
GCA_019926645.1_ASM1992664v1	GCA_019926645.1	https://ftp.ncbi.nlm.nih.gov/genomes/all/GCA/019/926/645/GCA_019926645.1_ASM1992664v1/GCA_019926645.1_ASM1992664v1_genomic.gbff.gz	Escherichia coli	ZDHYF732	blank	sputum	China: Zhengzhou	Homo sapiens	2019-06-21'			GCA_022559005.1_ASM2255900v1	GCA_022559005.1	https://ftp.ncbi.nlm.nih.gov/genomes/all/GCA/022/559/005/GCA_022559005.1_ASM2255900v1/GCA_022559005.1_ASM2255900v1_genomic.gbff.gz
GCA_022559005.1_ASM2255900v1	GCA_022559005.1	https://ftp.ncbi.nlm.nih.gov/genomes/all/GCA/022/559/005/GCA_022559005.1_ASM2255900v1/GCA_022559005.1_ASM2255900v1_genomic.gbff.gz	Escherichia coli	WCHEC025157	blank	blank	China: Chengdu, Sichuan	Homo sapiens	2017-12'			GCA_019926585.1_ASM1992658v1	GCA_019926585.1	https://ftp.ncbi.nlm.nih.gov/genomes/all/GCA/019/926/585/GCA_019926585.1_ASM1992658v1/GCA_019926585.1_ASM1992658v1_genomic.gbff.gz
GCA_019926585.1_ASM1992658v1	GCA_019926585.1	https://ftp.ncbi.nlm.nih.gov/genomes/all/GCA/019/926/585/GCA_019926585.1_ASM1992658v1/GCA_019926585.1_ASM1992658v1_genomic.gbff.gz	Escherichia coli	ZDHYS152	blank	blood	China: Zhengzhou	Homo sapiens	2019-09-25'			GCA_023244695.1_ASM2324469v1	GCA_023244695.1	https://ftp.ncbi.nlm.nih.gov/genomes/all/GCA/023/244/695/GCA_023244695.1_ASM2324469v1/GCA_023244695.1_ASM2324469v1_genomic.gbff.gz
GCA_023244695.1_ASM2324469v1	GCA_023244695.1	https://ftp.ncbi.nlm.nih.gov/genomes/all/GCA/023/244/695/GCA_023244695.1_ASM2324469v1/GCA_023244695.1_ASM2324469v1_genomic.gbff.gz	Escherichia coli	LHB9	blank	stool	China: Zhangshu City, Jiangxi Province	swine	2017-06'			GCA_017582305.1_ASM1758230v1	GCA_017582305.1	https://ftp.ncbi.nlm.nih.gov/genomes/all/GCA/017/582/305/GCA_017582305.1_ASM1758230v1/GCA_017582305.1_ASM1758230v1_genomic.gbff.gz
GCA_017582305.1_ASM1758230v1	GCA_017582305.1	https://ftp.ncbi.nlm.nih.gov/genomes/all/GCA/017/582/305/GCA_017582305.1_ASM1758230v1/GCA_017582305.1_ASM1758230v1_genomic.gbff.gz	Escherichia coli	16032	blank	urine	Nigeria	Homo sapiens	2018'			GCA_023473005.1_ASM2347300v1	GCA_023473005.1	https://ftp.ncbi.nlm.nih.gov/genomes/all/GCA/023/473/005/GCA_023473005.1_ASM2347300v1/GCA_023473005.1_ASM2347300v1_genomic.gbff.gz
GCA_023473005.1_ASM2347300v1	GCA_023473005.1	https://ftp.ncbi.nlm.nih.gov/genomes/all/GCA/023/473/005/GCA_023473005.1_ASM2347300v1/GCA_023473005.1_ASM2347300v1_genomic.gbff.gz	Escherichia coli	Eco_813	blank	Screening	United Kingdom: West Midlands	Homo sapiens	2015'			GCA_020418405.1_ASM2041840v1	GCA_020418405.1	https://ftp.ncbi.nlm.nih.gov/genomes/all/GCA/020/418/405/GCA_020418405.1_ASM2041840v1/GCA_020418405.1_ASM2041840v1_genomic.gbff.gz
GCA_020418405.1_ASM2041840v1	GCA_020418405.1	https://ftp.ncbi.nlm.nih.gov/genomes/all/GCA/020/418/405/GCA_020418405.1_ASM2041840v1/GCA_020418405.1_ASM2041840v1_genomic.gbff.gz	Escherichia coli	C15S15_CMSHL3	blank	wastewater	Bangladesh: Chittagong	blank	2019-06-23'			GCA_023476425.1_ASM2347642v1	GCA_023476425.1	https://ftp.ncbi.nlm.nih.gov/genomes/all/GCA/023/476/425/GCA_023476425.1_ASM2347642v1/GCA_023476425.1_ASM2347642v1_genomic.gbff.gz
GCA_023476425.1_ASM2347642v1	GCA_023476425.1	https://ftp.ncbi.nlm.nih.gov/genomes/all/GCA/023/476/425/GCA_023476425.1_ASM2347642v1/GCA_023476425.1_ASM2347642v1_genomic.gbff.gz	Escherichia coli	Eco_673	blank	blank	United Kingdom: Scotland	Homo sapiens	2015'			GCA_021503575.1_ASM2150357v1	GCA_021503575.1	https://ftp.ncbi.nlm.nih.gov/genomes/all/GCA/021/503/575/GCA_021503575.1_ASM2150357v1/GCA_021503575.1_ASM2150357v1_genomic.gbff.gz
GCA_021503575.1_ASM2150357v1	GCA_021503575.1	https://ftp.ncbi.nlm.nih.gov/genomes/all/GCA/021/503/575/GCA_021503575.1_ASM2150357v1/GCA_021503575.1_ASM2150357v1_genomic.gbff.gz	Escherichia coli	BC-BR174-3	blank	rectal swab	Bangladesh	Homo sapiens	2016'			GCA_024298525.1_ASM2429852v1	GCA_024298525.1	https://ftp.ncbi.nlm.nih.gov/genomes/all/GCA/024/298/525/GCA_024298525.1_ASM2429852v1/GCA_024298525.1_ASM2429852v1_genomic.gbff.gz
GCF_024298525.1_ASM2429852v1	GCA_024298525.1	https://ftp.ncbi.nlm.nih.gov/genomes/all/GCA/024/298/525/GCA_024298525.1_ASM2429852v1/GCA_024298525.1_ASM2429852v1_genomic.gbff.gz	Escherichia coli	EC21Z-097	blank	blank	China:Zhejiang	Homo sapiens	2021-04-06'			GCA_018128405.1_ASM1812840v1	GCA_018128405.1	https://ftp.ncbi.nlm.nih.gov/genomes/all/GCA/018/128/405/GCA_018128405.1_ASM1812840v1/GCA_018128405.1_ASM1812840v1_genomic.gbff.gz
GCA_018128405.1_ASM1812840v1	GCA_018128405.1	https://ftp.ncbi.nlm.nih.gov/genomes/all/GCA/018/128/405/GCA_018128405.1_ASM1812840v1/GCA_018128405.1_ASM1812840v1_genomic.gbff.gz	Escherichia coli	3347558	blank	rectal swab	Switzerland	Homo sapiens	2020'			GCA_026107135.1_ASM2610713v1	GCA_026107135.1	https://ftp.ncbi.nlm.nih.gov/genomes/all/GCA/026/107/135/GCA_026107135.1_ASM2610713v1/GCA_026107135.1_ASM2610713v1_genomic.gbff.gz
GCF_026107135.1_ASM2610713v1	GCA_026107135.1	https://ftp.ncbi.nlm.nih.gov/genomes/all/GCA/026/107/135/GCA_026107135.1_ASM2610713v1/GCA_026107135.1_ASM2610713v1_genomic.gbff.gz	Escherichia coli	C150	blank	urine	Thailand	Homo sapiens	2016-08-26'			GCA_025582645.1_ASM2558264v1	GCA_025582645.1	https://ftp.ncbi.nlm.nih.gov/genomes/all/GCA/025/582/645/GCA_025582645.1_ASM2558264v1/GCA_025582645.1_ASM2558264v1_genomic.gbff.gz
GCF_025582645.1_ASM2558264v1	GCA_025582645.1	https://ftp.ncbi.nlm.nih.gov/genomes/all/GCA/025/582/645/GCA_025582645.1_ASM2558264v1/GCA_025582645.1_ASM2558264v1_genomic.gbff.gz	Escherichia coli	YZLw18-1	blank	ground water	China: Yangzhou	blank	2022-05-24'			GCA_020168415.1_ASM2016841v1	GCA_020168415.1	https://ftp.ncbi.nlm.nih.gov/genomes/all/GCA/020/168/415/GCA_020168415.1_ASM2016841v1/GCA_020168415.1_ASM2016841v1_genomic.gbff.gz
GCA_020168415.1_ASM2016841v1	GCA_020168415.1	https://ftp.ncbi.nlm.nih.gov/genomes/all/GCA/020/168/415/GCA_020168415.1_ASM2016841v1/GCA_020168415.1_ASM2016841v1_genomic.gbff.gz	Escherichia coli	C6579	blank	patient with infection	China: Guangxi	Homo sapiens	2018-12-02'			GCA_019926745.1_ASM1992674v1	GCA_019926745.1	https://ftp.ncbi.nlm.nih.gov/genomes/all/GCA/019/926/745/GCA_019926745.1_ASM1992674v1/GCA_019926745.1_ASM1992674v1_genomic.gbff.gz
GCA_019926745.1_ASM1992674v1	GCA_019926745.1	https://ftp.ncbi.nlm.nih.gov/genomes/all/GCA/019/926/745/GCA_019926745.1_ASM1992674v1/GCA_019926745.1_ASM1992674v1_genomic.gbff.gz	Escherichia coli	ZDHYF620	blank	urine	China: Zhengzhou	Homo sapiens	2019-06-09'			GCA_023244075.1_ASM2324407v1	GCA_023244075.1	https://ftp.ncbi.nlm.nih.gov/genomes/all/GCA/023/244/075/GCA_023244075.1_ASM2324407v1/GCA_023244075.1_ASM2324407v1_genomic.gbff.gz
GCA_023244075.1_ASM2324407v1	GCA_023244075.1	https://ftp.ncbi.nlm.nih.gov/genomes/all/GCA/023/244/075/GCA_023244075.1_ASM2324407v1/GCA_023244075.1_ASM2324407v1_genomic.gbff.gz	Escherichia coli	HLJ232	blank	stool	China: Harbin City, Heilongjiang Province	poultry	2016-07'			GCA_019038285.1_ASM1903828v1	GCA_019038285.1	https://ftp.ncbi.nlm.nih.gov/genomes/all/GCA/019/038/285/GCA_019038285.1_ASM1903828v1/GCA_019038285.1_ASM1903828v1_genomic.gbff.gz
GCA_019038285.1_ASM1903828v1	GCA_019038285.1	https://ftp.ncbi.nlm.nih.gov/genomes/all/GCA/019/038/285/GCA_019038285.1_ASM1903828v1/GCA_019038285.1_ASM1903828v1_genomic.gbff.gz	Escherichia coli	A22	blank	hospital sewage	China	blank	2019'			GCA_019926625.1_ASM1992662v1	GCA_019926625.1	https://ftp.ncbi.nlm.nih.gov/genomes/all/GCA/019/926/625/GCA_019926625.1_ASM1992662v1/GCA_019926625.1_ASM1992662v1_genomic.gbff.gz
GCA_019926625.1_ASM1992662v1	GCA_019926625.1	https://ftp.ncbi.nlm.nih.gov/genomes/all/GCA/019/926/625/GCA_019926625.1_ASM1992662v1/GCA_019926625.1_ASM1992662v1_genomic.gbff.gz	Escherichia coli	ZDHYS64	blank	urine	China: Zhengzhou	Homo sapiens	2019-09-04'			GCA_019660675.1_ASM1966067v1	GCA_019660675.1	https://ftp.ncbi.nlm.nih.gov/genomes/all/GCA/019/660/675/GCA_019660675.1_ASM1966067v1/GCA_019660675.1_ASM1966067v1_genomic.gbff.gz
GCA_019660675.1_ASM1966067v1	GCA_019660675.1	https://ftp.ncbi.nlm.nih.gov/genomes/all/GCA/019/660/675/GCA_019660675.1_ASM1966067v1/GCA_019660675.1_ASM1966067v1_genomic.gbff.gz	Escherichia coli	EC-15-2-56	blank	urine	China	Homo sapiens	2015'			GCA_021498045.1_ASM2149804v1	GCA_021498045.1	https://ftp.ncbi.nlm.nih.gov/genomes/all/GCA/021/498/045/GCA_021498045.1_ASM2149804v1/GCA_021498045.1_ASM2149804v1_genomic.gbff.gz
GCA_021498045.1_ASM2149804v1	GCA_021498045.1	https://ftp.ncbi.nlm.nih.gov/genomes/all/GCA/021/498/045/GCA_021498045.1_ASM2149804v1/GCA_021498045.1_ASM2149804v1_genomic.gbff.gz	Escherichia coli	TH9F11	blank	feces	China: Guangzhou	Fish	2019-01-06'			GCA_023476105.1_ASM2347610v1	GCA_023476105.1	https://ftp.ncbi.nlm.nih.gov/genomes/all/GCA/023/476/105/GCA_023476105.1_ASM2347610v1/GCA_023476105.1_ASM2347610v1_genomic.gbff.gz
GCA_023476105.1_ASM2347610v1	GCA_023476105.1	https://ftp.ncbi.nlm.nih.gov/genomes/all/GCA/023/476/105/GCA_023476105.1_ASM2347610v1/GCA_023476105.1_ASM2347610v1_genomic.gbff.gz	Escherichia coli	Eco_640	blank	Screening	United Kingdom: East	Homo sapiens	2015'			GCA_005869925.1_ASM586992v1	GCA_005869925.1	https://ftp.ncbi.nlm.nih.gov/genomes/all/GCA/005/869/925/GCA_005869925.1_ASM586992v1/GCA_005869925.1_ASM586992v1_genomic.gbff.gz
GCF_005869925.1_ASM586992v1	GCA_005869925.1	https://ftp.ncbi.nlm.nih.gov/genomes/all/GCA/005/869/925/GCA_005869925.1_ASM586992v1/GCA_005869925.1_ASM586992v1_genomic.gbff.gz	Escherichia coli	jhyyecs5	blank	urine	China: Jinhua	Homo sapiens	2018-11-12'			GCA_026413015.1_ASM2641301v1	GCA_026413015.1	https://ftp.ncbi.nlm.nih.gov/genomes/all/GCA/026/413/015/GCA_026413015.1_ASM2641301v1/GCA_026413015.1_ASM2641301v1_genomic.gbff.gz
GCF_026413015.1_ASM2641301v1	GCA_026413015.1	https://ftp.ncbi.nlm.nih.gov/genomes/all/GCA/026/413/015/GCA_026413015.1_ASM2641301v1/GCA_026413015.1_ASM2641301v1_genomic.gbff.gz	Escherichia coli	ID1000035	blank	blank	USA: California, Alameda County	Homo sapiens	2017-01/2019-12'			GCA_021416585.1_ASM2141658v1	GCA_021416585.1	https://ftp.ncbi.nlm.nih.gov/genomes/all/GCA/021/416/585/GCA_021416585.1_ASM2141658v1/GCA_021416585.1_ASM2141658v1_genomic.gbff.gz
GCA_021416585.1_ASM2141658v1	GCA_021416585.1	https://ftp.ncbi.nlm.nih.gov/genomes/all/GCA/021/416/585/GCA_021416585.1_ASM2141658v1/GCA_021416585.1_ASM2141658v1_genomic.gbff.gz	Escherichia coli	16F146	blank	Hepatobiliary surgery	China	Homo sapiens	2018-12'			GCA_027887735.1_ASM2788773v1	GCA_027887735.1	https://ftp.ncbi.nlm.nih.gov/genomes/all/GCA/027/887/735/GCA_027887735.1_ASM2788773v1/GCA_027887735.1_ASM2788773v1_genomic.gbff.gz
GCF_027887735.1_ASM2788773v1	GCA_027887735.1	https://ftp.ncbi.nlm.nih.gov/genomes/all/GCA/027/887/735/GCA_027887735.1_ASM2788773v1/GCA_027887735.1_ASM2788773v1_genomic.gbff.gz	Escherichia coli	EC14568	blank	urine	China: Jiangsu	Homo sapiens	2020-11-16'			GCA_022559325.1_ASM2255932v1	GCA_022559325.1	https://ftp.ncbi.nlm.nih.gov/genomes/all/GCA/022/559/325/GCA_022559325.1_ASM2255932v1/GCA_022559325.1_ASM2255932v1_genomic.gbff.gz
GCA_022559325.1_ASM2255932v1	GCA_022559325.1	https://ftp.ncbi.nlm.nih.gov/genomes/all/GCA/022/559/325/GCA_022559325.1_ASM2255932v1/GCA_022559325.1_ASM2255932v1_genomic.gbff.gz	Escherichia coli	EC3	blank	sputum	China: Hangzhou	Homo sapiens	2016-01-22'			GCA_023273685.1_ASM2327368v1	GCA_023273685.1	https://ftp.ncbi.nlm.nih.gov/genomes/all/GCA/023/273/685/GCA_023273685.1_ASM2327368v1/GCA_023273685.1_ASM2327368v1_genomic.gbff.gz
GCA_023273685.1_ASM2327368v1	GCA_023273685.1	https://ftp.ncbi.nlm.nih.gov/genomes/all/GCA/023/273/685/GCA_023273685.1_ASM2327368v1/GCA_023273685.1_ASM2327368v1_genomic.gbff.gz	Escherichia coli	3F2-1-2	blank	blood	China: Huizhou	Homo sapiens	2014-03-07'			GCA_014117545.2_ASM1411754v2	GCA_014117545.2	https://ftp.ncbi.nlm.nih.gov/genomes/all/GCA/014/117/545/GCA_014117545.2_ASM1411754v2/GCA_014117545.2_ASM1411754v2_genomic.gbff.gz
GCA_014117545.2_ASM1411754v2	GCA_014117545.2	https://ftp.ncbi.nlm.nih.gov/genomes/all/GCA/014/117/545/GCA_014117545.2_ASM1411754v2/GCA_014117545.2_ASM1411754v2_genomic.gbff.gz	Escherichia coli	60000	blank	rectal swab	Thailand: Nan	Homo sapiens	2017-09'			GCA_027889015.1_ASM2788901v1	GCA_027889015.1	https://ftp.ncbi.nlm.nih.gov/genomes/all/GCA/027/889/015/GCA_027889015.1_ASM2788901v1/GCA_027889015.1_ASM2788901v1_genomic.gbff.gz
GCF_027889015.1_ASM2788901v1	GCA_027889015.1	https://ftp.ncbi.nlm.nih.gov/genomes/all/GCA/027/889/015/GCA_027889015.1_ASM2788901v1/GCA_027889015.1_ASM2788901v1_genomic.gbff.gz	Escherichia coli	EC3974	blank	blood	China: Jiangsu	Homo sapiens	2015-05-29'			GCA_023472815.1_ASM2347281v1	GCA_023472815.1	https://ftp.ncbi.nlm.nih.gov/genomes/all/GCA/023/472/815/GCA_023472815.1_ASM2347281v1/GCA_023472815.1_ASM2347281v1_genomic.gbff.gz
GCA_023472815.1_ASM2347281v1	GCA_023472815.1	https://ftp.ncbi.nlm.nih.gov/genomes/all/GCA/023/472/815/GCA_023472815.1_ASM2347281v1/GCA_023472815.1_ASM2347281v1_genomic.gbff.gz	Escherichia coli	9060	blank	stool	China: Ningbo	Homo sapiens	2020-05-30'			GCA_022453585.1_ASM2245358v1	GCA_022453585.1	https://ftp.ncbi.nlm.nih.gov/genomes/all/GCA/022/453/585/GCA_022453585.1_ASM2245358v1/GCA_022453585.1_ASM2245358v1_genomic.gbff.gz
GCA_022453585.1_ASM2245358v1	GCA_022453585.1	https://ftp.ncbi.nlm.nih.gov/genomes/all/GCA/022/453/585/GCA_022453585.1_ASM2245358v1/GCA_022453585.1_ASM2245358v1_genomic.gbff.gz	Escherichia coli	EC5502	blank	urine	China:Hangzhou	Homo sapiens	2021-07-12'			GCA_027887755.1_ASM2788775v1	GCA_027887755.1	https://ftp.ncbi.nlm.nih.gov/genomes/all/GCA/027/887/755/GCA_027887755.1_ASM2788775v1/GCA_027887755.1_ASM2788775v1_genomic.gbff.gz
GCF_027887755.1_ASM2788775v1	GCA_027887755.1	https://ftp.ncbi.nlm.nih.gov/genomes/all/GCA/027/887/755/GCA_027887755.1_ASM2788775v1/GCA_027887755.1_ASM2788775v1_genomic.gbff.gz	Escherichia coli	EC14558	blank	urine	China: Jiangsu	Homo sapiens	2020-11-14'			GCA_022558925.1_ASM2255892v1	GCA_022558925.1	https://ftp.ncbi.nlm.nih.gov/genomes/all/GCA/022/558/925/GCA_022558925.1_ASM2255892v1/GCA_022558925.1_ASM2255892v1_genomic.gbff.gz
GCA_022558925.1_ASM2255892v1	GCA_022558925.1	https://ftp.ncbi.nlm.nih.gov/genomes/all/GCA/022/558/925/GCA_022558925.1_ASM2255892v1/GCA_022558925.1_ASM2255892v1_genomic.gbff.gz	Escherichia coli O157:H7 str. EC10	EC10	blank	urine	China: Hangzhou	Homo sapiens	2016-07-25'			GCA_019054175.1_ASM1905417v1	GCA_019054175.1	https://ftp.ncbi.nlm.nih.gov/genomes/all/GCA/019/054/175/GCA_019054175.1_ASM1905417v1/GCA_019054175.1_ASM1905417v1_genomic.gbff.gz
GCA_019054175.1_ASM1905417v1	GCA_019054175.1	https://ftp.ncbi.nlm.nih.gov/genomes/all/GCA/019/054/175/GCA_019054175.1_ASM1905417v1/GCA_019054175.1_ASM1905417v1_genomic.gbff.gz	Escherichia coli	xz018	blank	urine	China: Xuzhou	Homo sapiens	2016-07-02'			GCA_019660265.1_ASM1966026v1	GCA_019660265.1	https://ftp.ncbi.nlm.nih.gov/genomes/all/GCA/019/660/265/GCA_019660265.1_ASM1966026v1/GCA_019660265.1_ASM1966026v1_genomic.gbff.gz
GCA_019660265.1_ASM1966026v1	GCA_019660265.1	https://ftp.ncbi.nlm.nih.gov/genomes/all/GCA/019/660/265/GCA_019660265.1_ASM1966026v1/GCA_019660265.1_ASM1966026v1_genomic.gbff.gz	Escherichia coli	EC-15-2-24	blank	urine	China	Homo sapiens	2015'			GCA_023243455.1_ASM2324345v1	GCA_023243455.1	https://ftp.ncbi.nlm.nih.gov/genomes/all/GCA/023/243/455/GCA_023243455.1_ASM2324345v1/GCA_023243455.1_ASM2324345v1_genomic.gbff.gz
GCA_023243455.1_ASM2324345v1	GCA_023243455.1	https://ftp.ncbi.nlm.nih.gov/genomes/all/GCA/023/243/455/GCA_023243455.1_ASM2324345v1/GCA_023243455.1_ASM2324345v1_genomic.gbff.gz	Escherichia coli	LHBR2-1	blank	stool	China: Zhangshu City, Jiangxi Province	swine	2017-06'			GCA_018224095.1_ASM1822409v1	GCA_018224095.1	https://ftp.ncbi.nlm.nih.gov/genomes/all/GCA/018/224/095/GCA_018224095.1_ASM1822409v1/GCA_018224095.1_ASM1822409v1_genomic.gbff.gz
GCA_018224095.1_ASM1822409v1	GCA_018224095.1	https://ftp.ncbi.nlm.nih.gov/genomes/all/GCA/018/224/095/GCA_018224095.1_ASM1822409v1/GCA_018224095.1_ASM1822409v1_genomic.gbff.gz	Escherichia coli	SYE009	blank	blank	China: Beijing	Homo sapiens	blank'			GCA_028825645.1_ASM2882564v1	GCA_028825645.1	https://ftp.ncbi.nlm.nih.gov/genomes/all/GCA/028/825/645/GCA_028825645.1_ASM2882564v1/GCA_028825645.1_ASM2882564v1_genomic.gbff.gz
GCF_028825645.1_ASM2882564v1	GCA_028825645.1	https://ftp.ncbi.nlm.nih.gov/genomes/all/GCA/028/825/645/GCA_028825645.1_ASM2882564v1/GCA_028825645.1_ASM2882564v1_genomic.gbff.gz	Escherichia coli	CHS110	blank	sputum	China: Shijiazhuang	blank	2022-04-13'			GCA_025582775.1_ASM2558277v1	GCA_025582775.1	https://ftp.ncbi.nlm.nih.gov/genomes/all/GCA/025/582/775/GCA_025582775.1_ASM2558277v1/GCA_025582775.1_ASM2558277v1_genomic.gbff.gz
GCF_025582775.1_ASM2558277v1	GCA_025582775.1	https://ftp.ncbi.nlm.nih.gov/genomes/all/GCA/025/582/775/GCA_025582775.1_ASM2558277v1/GCA_025582775.1_ASM2558277v1_genomic.gbff.gz	Escherichia coli	YZLw5-2	blank	ground water	China: Yangzhou	blank	2022-05-24'			GCA_019660475.1_ASM1966047v1	GCA_019660475.1	https://ftp.ncbi.nlm.nih.gov/genomes/all/GCA/019/660/475/GCA_019660475.1_ASM1966047v1/GCA_019660475.1_ASM1966047v1_genomic.gbff.gz
GCA_019660475.1_ASM1966047v1	GCA_019660475.1	https://ftp.ncbi.nlm.nih.gov/genomes/all/GCA/019/660/475/GCA_019660475.1_ASM1966047v1/GCA_019660475.1_ASM1966047v1_genomic.gbff.gz	Escherichia coli	EC-15-2-65	blank	urine	China	Homo sapiens	2015'			GCA_020168315.1_ASM2016831v1	GCA_020168315.1	https://ftp.ncbi.nlm.nih.gov/genomes/all/GCA/020/168/315/GCA_020168315.1_ASM2016831v1/GCA_020168315.1_ASM2016831v1_genomic.gbff.gz
GCA_020168315.1_ASM2016831v1	GCA_020168315.1	https://ftp.ncbi.nlm.nih.gov/genomes/all/GCA/020/168/315/GCA_020168315.1_ASM2016831v1/GCA_020168315.1_ASM2016831v1_genomic.gbff.gz	Escherichia coli	C6346	blank	patient with infection	China: Sichuan	Homo sapiens	2018-12-16'			GCA_023244385.1_ASM2324438v1	GCA_023244385.1	https://ftp.ncbi.nlm.nih.gov/genomes/all/GCA/023/244/385/GCA_023244385.1_ASM2324438v1/GCA_023244385.1_ASM2324438v1_genomic.gbff.gz
GCA_023244385.1_ASM2324438v1	GCA_023244385.1	https://ftp.ncbi.nlm.nih.gov/genomes/all/GCA/023/244/385/GCA_023244385.1_ASM2324438v1/GCA_023244385.1_ASM2324438v1_genomic.gbff.gz	Escherichia coli	HB14-1	blank	stool	China: Qinhuangdao City, Hebei Province	swine	2016-07'			GCA_013374255.1_ASM1337425v1	GCA_013374255.1	https://ftp.ncbi.nlm.nih.gov/genomes/all/GCA/013/374/255/GCA_013374255.1_ASM1337425v1/GCA_013374255.1_ASM1337425v1_genomic.gbff.gz
GCA_013374255.1_ASM1337425v1	GCA_013374255.1	https://ftp.ncbi.nlm.nih.gov/genomes/all/GCA/013/374/255/GCA_013374255.1_ASM1337425v1/GCA_013374255.1_ASM1337425v1_genomic.gbff.gz	Escherichia coli	YJ1	blank	blank	blank	blank	blank'			GCA_019771875.1_ASM1977187v1	GCA_019771875.1	https://ftp.ncbi.nlm.nih.gov/genomes/all/GCA/019/771/875/GCA_019771875.1_ASM1977187v1/GCA_019771875.1_ASM1977187v1_genomic.gbff.gz
GCA_019771875.1_ASM1977187v1	GCA_019771875.1	https://ftp.ncbi.nlm.nih.gov/genomes/all/GCA/019/771/875/GCA_019771875.1_ASM1977187v1/GCA_019771875.1_ASM1977187v1_genomic.gbff.gz	Escherichia coli	EC-16-37	blank	urine	China	Homo sapiens	2016'			GCA_019926545.1_ASM1992654v1	GCA_019926545.1	https://ftp.ncbi.nlm.nih.gov/genomes/all/GCA/019/926/545/GCA_019926545.1_ASM1992654v1/GCA_019926545.1_ASM1992654v1_genomic.gbff.gz
GCA_019926545.1_ASM1992654v1	GCA_019926545.1	https://ftp.ncbi.nlm.nih.gov/genomes/all/GCA/019/926/545/GCA_019926545.1_ASM1992654v1/GCA_019926545.1_ASM1992654v1_genomic.gbff.gz	Escherichia coli	ZDHYS127	blank	blood	China: Zhengzhou	Homo sapiens	2019-09-11'			GCA_027983065.1_ASM2798306v1	GCA_027983065.1	https://ftp.ncbi.nlm.nih.gov/genomes/all/GCA/027/983/065/GCA_027983065.1_ASM2798306v1/GCA_027983065.1_ASM2798306v1_genomic.gbff.gz
GCF_027983065.1_ASM2798306v1	GCA_027983065.1	https://ftp.ncbi.nlm.nih.gov/genomes/all/GCA/027/983/065/GCA_027983065.1_ASM2798306v1/GCA_027983065.1_ASM2798306v1_genomic.gbff.gz	Escherichia coli	318J5	blank	blank	France	Homo sapiens	2022'			GCA_021650275.1_ASM2165027v1	GCA_021650275.1	https://ftp.ncbi.nlm.nih.gov/genomes/all/GCA/021/650/275/GCA_021650275.1_ASM2165027v1/GCA_021650275.1_ASM2165027v1_genomic.gbff.gz
GCA_021650275.1_ASM2165027v1	GCA_021650275.1	https://ftp.ncbi.nlm.nih.gov/genomes/all/GCA/021/650/275/GCA_021650275.1_ASM2165027v1/GCA_021650275.1_ASM2165027v1_genomic.gbff.gz	Escherichia coli	w190	blank	food animal chicken	China: Qingdao	blank	2019-01-21'			GCA_023243985.1_ASM2324398v1	GCA_023243985.1	https://ftp.ncbi.nlm.nih.gov/genomes/all/GCA/023/243/985/GCA_023243985.1_ASM2324398v1/GCA_023243985.1_ASM2324398v1_genomic.gbff.gz
GCA_023243985.1_ASM2324398v1	GCA_023243985.1	https://ftp.ncbi.nlm.nih.gov/genomes/all/GCA/023/243/985/GCA_023243985.1_ASM2324398v1/GCA_023243985.1_ASM2324398v1_genomic.gbff.gz	Escherichia coli	GP44	blank	stool	China: Zhangshu City, Jiangxi Province	swine	2017-06'			GCA_019834435.1_ASM1983443v1	GCA_019834435.1	https://ftp.ncbi.nlm.nih.gov/genomes/all/GCA/019/834/435/GCA_019834435.1_ASM1983443v1/GCA_019834435.1_ASM1983443v1_genomic.gbff.gz
GCA_019834435.1_ASM1983443v1	GCA_019834435.1	https://ftp.ncbi.nlm.nih.gov/genomes/all/GCA/019/834/435/GCA_019834435.1_ASM1983443v1/GCA_019834435.1_ASM1983443v1_genomic.gbff.gz	Escherichia coli	ME2L-20-113	blank	Sewage	USA: Ohio	blank	2017'			GCA_023473015.1_ASM2347301v1	GCA_023473015.1	https://ftp.ncbi.nlm.nih.gov/genomes/all/GCA/023/473/015/GCA_023473015.1_ASM2347301v1/GCA_023473015.1_ASM2347301v1_genomic.gbff.gz
GCA_023473015.1_ASM2347301v1	GCA_023473015.1	https://ftp.ncbi.nlm.nih.gov/genomes/all/GCA/023/473/015/GCA_023473015.1_ASM2347301v1/GCA_023473015.1_ASM2347301v1_genomic.gbff.gz	Escherichia coli	Eco_703	blank	urine	United Kingdom: South East	Homo sapiens	2015'			GCA_021342795.1_ASM2134279v1	GCA_021342795.1	https://ftp.ncbi.nlm.nih.gov/genomes/all/GCA/021/342/795/GCA_021342795.1_ASM2134279v1/GCA_021342795.1_ASM2134279v1_genomic.gbff.gz
GCA_021342795.1_ASM2134279v1	GCA_021342795.1	https://ftp.ncbi.nlm.nih.gov/genomes/all/GCA/021/342/795/GCA_021342795.1_ASM2134279v1/GCA_021342795.1_ASM2134279v1_genomic.gbff.gz	Escherichia coli	J423-1	blank	anal swab	China	Homo sapiens	2018'			GCA_026412745.1_ASM2641274v1	GCA_026412745.1	https://ftp.ncbi.nlm.nih.gov/genomes/all/GCA/026/412/745/GCA_026412745.1_ASM2641274v1/GCA_026412745.1_ASM2641274v1_genomic.gbff.gz
GCF_026412745.1_ASM2641274v1	GCA_026412745.1	https://ftp.ncbi.nlm.nih.gov/genomes/all/GCA/026/412/745/GCA_026412745.1_ASM2641274v1/GCA_026412745.1_ASM2641274v1_genomic.gbff.gz	Escherichia coli	ID1000129	blank	blank	USA: California, Alameda County	Homo sapiens	2017-01/2019-12'			GCA_021503095.1_ASM2150309v1	GCA_021503095.1	https://ftp.ncbi.nlm.nih.gov/genomes/all/GCA/021/503/095/GCA_021503095.1_ASM2150309v1/GCA_021503095.1_ASM2150309v1_genomic.gbff.gz
GCA_021503095.1_ASM2150309v1	GCA_021503095.1	https://ftp.ncbi.nlm.nih.gov/genomes/all/GCA/021/503/095/GCA_021503095.1_ASM2150309v1/GCA_021503095.1_ASM2150309v1_genomic.gbff.gz	Escherichia coli	PP-BR2142-1	blank	rectal swab	Pakistan	Homo sapiens	2016'			GCA_027888825.1_ASM2788882v1	GCA_027888825.1	https://ftp.ncbi.nlm.nih.gov/genomes/all/GCA/027/888/825/GCA_027888825.1_ASM2788882v1/GCA_027888825.1_ASM2788882v1_genomic.gbff.gz
GCF_027888825.1_ASM2788882v1	GCA_027888825.1	https://ftp.ncbi.nlm.nih.gov/genomes/all/GCA/027/888/825/GCA_027888825.1_ASM2788882v1/GCA_027888825.1_ASM2788882v1_genomic.gbff.gz	Escherichia coli	EC5401	blank	blood	China: Jiangsu	Homo sapiens	2016-05-02'			GCA_017151225.1_ASM1715122v1	GCA_017151225.1	https://ftp.ncbi.nlm.nih.gov/genomes/all/GCA/017/151/225/GCA_017151225.1_ASM1715122v1/GCA_017151225.1_ASM1715122v1_genomic.gbff.gz
GCA_017151225.1_ASM1715122v1	GCA_017151225.1	https://ftp.ncbi.nlm.nih.gov/genomes/all/GCA/017/151/225/GCA_017151225.1_ASM1715122v1/GCA_017151225.1_ASM1715122v1_genomic.gbff.gz	Escherichia coli	M10	blank	blank	China: Yangjiang	mouse	2019-02-15T15:09:18Z'			GCA_028825555.1_ASM2882555v1	GCA_028825555.1	https://ftp.ncbi.nlm.nih.gov/genomes/all/GCA/028/825/555/GCA_028825555.1_ASM2882555v1/GCA_028825555.1_ASM2882555v1_genomic.gbff.gz
GCF_028825555.1_ASM2882555v1	GCA_028825555.1	https://ftp.ncbi.nlm.nih.gov/genomes/all/GCA/028/825/555/GCA_028825555.1_ASM2882555v1/GCA_028825555.1_ASM2882555v1_genomic.gbff.gz	Escherichia coli	CHS106	blank	urine	China: Shijiazhuang	blank	2022-04-13'			GCA_002994915.1_ASM299491v1	GCA_002994915.1	https://ftp.ncbi.nlm.nih.gov/genomes/all/GCA/002/994/915/GCA_002994915.1_ASM299491v1/GCA_002994915.1_ASM299491v1_genomic.gbff.gz
GCF_002994915.1_ASM299491v1	GCA_002994915.1	https://ftp.ncbi.nlm.nih.gov/genomes/all/GCA/002/994/915/GCA_002994915.1_ASM299491v1/GCA_002994915.1_ASM299491v1_genomic.gbff.gz	Escherichia coli	801	blank	blank	China	Homo sapiens	2017-03'			GCA_025582865.1_ASM2558286v1	GCA_025582865.1	https://ftp.ncbi.nlm.nih.gov/genomes/all/GCA/025/582/865/GCA_025582865.1_ASM2558286v1/GCA_025582865.1_ASM2558286v1_genomic.gbff.gz
GCF_025582865.1_ASM2558286v1	GCA_025582865.1	https://ftp.ncbi.nlm.nih.gov/genomes/all/GCA/025/582/865/GCA_025582865.1_ASM2558286v1/GCA_025582865.1_ASM2558286v1_genomic.gbff.gz	Escherichia coli	HALc3-1	blank	feces	China: Huaian	chicken	2022-05-24'			GCA_027888015.1_ASM2788801v1	GCA_027888015.1	https://ftp.ncbi.nlm.nih.gov/genomes/all/GCA/027/888/015/GCA_027888015.1_ASM2788801v1/GCA_027888015.1_ASM2788801v1_genomic.gbff.gz
GCF_027888015.1_ASM2788801v1	GCA_027888015.1	https://ftp.ncbi.nlm.nih.gov/genomes/all/GCA/027/888/015/GCA_027888015.1_ASM2788801v1/GCA_027888015.1_ASM2788801v1_genomic.gbff.gz	Escherichia coli	EC12763	blank	sputum	China: Jiangsu	Homo sapiens	2020-01-03'			GCA_018456515.1_ASM1845651v1	GCA_018456515.1	https://ftp.ncbi.nlm.nih.gov/genomes/all/GCA/018/456/515/GCA_018456515.1_ASM1845651v1/GCA_018456515.1_ASM1845651v1_genomic.gbff.gz
GCA_018456515.1_ASM1845651v1	GCA_018456515.1	https://ftp.ncbi.nlm.nih.gov/genomes/all/GCA/018/456/515/GCA_018456515.1_ASM1845651v1/GCA_018456515.1_ASM1845651v1_genomic.gbff.gz	Escherichia coli	R1587	blank	blank	India: Karnataka	Homo sapiens	2015'			GCA_002967955.2_ASM296795v2	GCA_002967955.2	https://ftp.ncbi.nlm.nih.gov/genomes/all/GCA/002/967/955/GCA_002967955.2_ASM296795v2/GCA_002967955.2_ASM296795v2_genomic.gbff.gz
GCF_002967955.2_ASM296795v2	GCA_002967955.2	https://ftp.ncbi.nlm.nih.gov/genomes/all/GCA/002/967/955/GCA_002967955.2_ASM296795v2/GCA_002967955.2_ASM296795v2_genomic.gbff.gz	Escherichia coli	EJN001	blank	urine	China: Jinan	Homo sapiens	2014'			GCA_021343335.1_ASM2134333v1	GCA_021343335.1	https://ftp.ncbi.nlm.nih.gov/genomes/all/GCA/021/343/335/GCA_021343335.1_ASM2134333v1/GCA_021343335.1_ASM2134333v1_genomic.gbff.gz
GCA_021343335.1_ASM2134333v1	GCA_021343335.1	https://ftp.ncbi.nlm.nih.gov/genomes/all/GCA/021/343/335/GCA_021343335.1_ASM2134333v1/GCA_021343335.1_ASM2134333v1_genomic.gbff.gz	Escherichia coli	E-T310-2	blank	anal swab	China	Homo sapiens	2020'			GCA_017582355.1_ASM1758235v1	GCA_017582355.1	https://ftp.ncbi.nlm.nih.gov/genomes/all/GCA/017/582/355/GCA_017582355.1_ASM1758235v1/GCA_017582355.1_ASM1758235v1_genomic.gbff.gz
GCA_017582355.1_ASM1758235v1	GCA_017582355.1	https://ftp.ncbi.nlm.nih.gov/genomes/all/GCA/017/582/355/GCA_017582355.1_ASM1758235v1/GCA_017582355.1_ASM1758235v1_genomic.gbff.gz	Escherichia coli	16029	blank	urine	Nigeria	Homo sapiens	2018'			GCA_024298725.1_ASM2429872v1	GCA_024298725.1	https://ftp.ncbi.nlm.nih.gov/genomes/all/GCA/024/298/725/GCA_024298725.1_ASM2429872v1/GCA_024298725.1_ASM2429872v1_genomic.gbff.gz
GCF_024298725.1_ASM2429872v1	GCA_024298725.1	https://ftp.ncbi.nlm.nih.gov/genomes/all/GCA/024/298/725/GCA_024298725.1_ASM2429872v1/GCA_024298725.1_ASM2429872v1_genomic.gbff.gz	Escherichia coli	EC21Z-048	blank	blank	China:Zhejiang	Homo sapiens	2021-03-05'			GCA_929615335.1_cpe084	GCA_929615335.1	https://ftp.ncbi.nlm.nih.gov/genomes/all/GCA/929/615/335/GCA_929615335.1_cpe084/GCA_929615335.1_cpe084_genomic.gbff.gz
GCA_929615335.1_cpe084	GCA_929615335.1	https://ftp.ncbi.nlm.nih.gov/genomes/all/GCA/929/615/335/GCA_929615335.1_cpe084/GCA_929615335.1_cpe084_genomic.gbff.gz	Escherichia coli	cpe084	NA	urine	blank	blank	blank'			GCA_017601445.1_ASM1760144v1	GCA_017601445.1	https://ftp.ncbi.nlm.nih.gov/genomes/all/GCA/017/601/445/GCA_017601445.1_ASM1760144v1/GCA_017601445.1_ASM1760144v1_genomic.gbff.gz
GCA_017601445.1_ASM1760144v1	GCA_017601445.1	https://ftp.ncbi.nlm.nih.gov/genomes/all/GCA/017/601/445/GCA_017601445.1_ASM1760144v1/GCA_017601445.1_ASM1760144v1_genomic.gbff.gz	Escherichia coli	GDQ8D82	blank	fecal sample	China:Guangdong, Zhaoqing	duck	2018-10-15'			GCA_019661025.1_ASM1966102v1	GCA_019661025.1	https://ftp.ncbi.nlm.nih.gov/genomes/all/GCA/019/661/025/GCA_019661025.1_ASM1966102v1/GCA_019661025.1_ASM1966102v1_genomic.gbff.gz
GCA_019661025.1_ASM1966102v1	GCA_019661025.1	https://ftp.ncbi.nlm.nih.gov/genomes/all/GCA/019/661/025/GCA_019661025.1_ASM1966102v1/GCA_019661025.1_ASM1966102v1_genomic.gbff.gz	Escherichia coli	EC-14-54	blank	sanies	China	Homo sapiens	2014'			GCA_026014115.1_ASM2601411v1	GCA_026014115.1	https://ftp.ncbi.nlm.nih.gov/genomes/all/GCA/026/014/115/GCA_026014115.1_ASM2601411v1/GCA_026014115.1_ASM2601411v1_genomic.gbff.gz
GCF_026014115.1_ASM2601411v1	GCA_026014115.1	https://ftp.ncbi.nlm.nih.gov/genomes/all/GCA/026/014/115/GCA_026014115.1_ASM2601411v1/GCA_026014115.1_ASM2601411v1_genomic.gbff.gz	Escherichia coli	WE3	blank	perianal skin [UBERON:0012336]	Germany: Regensburg	Homo sapiens	2019'			GCA_019659915.1_ASM1965991v1	GCA_019659915.1	https://ftp.ncbi.nlm.nih.gov/genomes/all/GCA/019/659/915/GCA_019659915.1_ASM1965991v1/GCA_019659915.1_ASM1965991v1_genomic.gbff.gz
GCA_019659915.1_ASM1965991v1	GCA_019659915.1	https://ftp.ncbi.nlm.nih.gov/genomes/all/GCA/019/659/915/GCA_019659915.1_ASM1965991v1/GCA_019659915.1_ASM1965991v1_genomic.gbff.gz	Escherichia coli	EC-16-20	blank	ascites	China	Homo sapiens	2016'			GCA_024581095.1_ASM2458109v1	GCA_024581095.1	https://ftp.ncbi.nlm.nih.gov/genomes/all/GCA/024/581/095/GCA_024581095.1_ASM2458109v1/GCA_024581095.1_ASM2458109v1_genomic.gbff.gz
GCF_024581095.1_ASM2458109v1	GCA_024581095.1	https://ftp.ncbi.nlm.nih.gov/genomes/all/GCA/024/581/095/GCA_024581095.1_ASM2458109v1/GCA_024581095.1_ASM2458109v1_genomic.gbff.gz	Escherichia coli	CREC-2	blank	urine	India: Tamil Nadu, Chennai, Ashok Nagar	Homo sapiens	2022-05-02'			GCA_011077465.1_ASM1107746v1	GCA_011077465.1	https://ftp.ncbi.nlm.nih.gov/genomes/all/GCA/011/077/465/GCA_011077465.1_ASM1107746v1/GCA_011077465.1_ASM1107746v1_genomic.gbff.gz
GCA_011077465.1_ASM1107746v1	GCA_011077465.1	https://ftp.ncbi.nlm.nih.gov/genomes/all/GCA/011/077/465/GCA_011077465.1_ASM1107746v1/GCA_011077465.1_ASM1107746v1_genomic.gbff.gz	Escherichia coli	M-11-X3	blank	blank	China: Shandong	Chicken	2018'			GCA_027887875.1_ASM2788787v1	GCA_027887875.1	https://ftp.ncbi.nlm.nih.gov/genomes/all/GCA/027/887/875/GCA_027887875.1_ASM2788787v1/GCA_027887875.1_ASM2788787v1_genomic.gbff.gz
GCF_027887875.1_ASM2788787v1	GCA_027887875.1	https://ftp.ncbi.nlm.nih.gov/genomes/all/GCA/027/887/875/GCA_027887875.1_ASM2788787v1/GCA_027887875.1_ASM2788787v1_genomic.gbff.gz	Escherichia coli	EC14109	blank	urine	China: Jiangsu	Homo sapiens	2020-09-14'			GCA_024104325.1_ASM2410432v1	GCA_024104325.1	https://ftp.ncbi.nlm.nih.gov/genomes/all/GCA/024/104/325/GCA_024104325.1_ASM2410432v1/GCA_024104325.1_ASM2410432v1_genomic.gbff.gz
GCF_024104325.1_ASM2410432v1	GCA_024104325.1	https://ftp.ncbi.nlm.nih.gov/genomes/all/GCA/024/104/325/GCA_024104325.1_ASM2410432v1/GCA_024104325.1_ASM2410432v1_genomic.gbff.gz	Escherichia coli	EC-8	blank	urine	Pakistan	Homo sapiens	2016-02-02'			GCA_028825735.1_ASM2882573v1	GCA_028825735.1	https://ftp.ncbi.nlm.nih.gov/genomes/all/GCA/028/825/735/GCA_028825735.1_ASM2882573v1/GCA_028825735.1_ASM2882573v1_genomic.gbff.gz
GCF_028825735.1_ASM2882573v1	GCA_028825735.1	https://ftp.ncbi.nlm.nih.gov/genomes/all/GCA/028/825/735/GCA_028825735.1_ASM2882573v1/GCA_028825735.1_ASM2882573v1_genomic.gbff.gz	Escherichia coli	CHS114	blank	urine	China: Shijiazhuang	blank	2022-04-13'			GCA_009909735.1_ASM990973v1	GCA_009909735.1	https://ftp.ncbi.nlm.nih.gov/genomes/all/GCA/009/909/735/GCA_009909735.1_ASM990973v1/GCA_009909735.1_ASM990973v1_genomic.gbff.gz
GCF_009909735.1_ASM990973v1	GCA_009909735.1	https://ftp.ncbi.nlm.nih.gov/genomes/all/GCA/009/909/735/GCA_009909735.1_ASM990973v1/GCA_009909735.1_ASM990973v1_genomic.gbff.gz	Escherichia coli	SL16	blank	Rectal swab	France	Homo sapiens	2014'			GCA_027988805.1_ASM2798880v1	GCA_027988805.1	https://ftp.ncbi.nlm.nih.gov/genomes/all/GCA/027/988/805/GCA_027988805.1_ASM2798880v1/GCA_027988805.1_ASM2798880v1_genomic.gbff.gz
GCF_027988805.1_ASM2798880v1	GCA_027988805.1	https://ftp.ncbi.nlm.nih.gov/genomes/all/GCA/027/988/805/GCA_027988805.1_ASM2798880v1/GCA_027988805.1_ASM2798880v1_genomic.gbff.gz	Escherichia coli	234I9	blank	blank	France	Homo sapiens	2019'			GCA_027887975.1_ASM2788797v1	GCA_027887975.1	https://ftp.ncbi.nlm.nih.gov/genomes/all/GCA/027/887/975/GCA_027887975.1_ASM2788797v1/GCA_027887975.1_ASM2788797v1_genomic.gbff.gz
GCF_027887975.1_ASM2788797v1	GCA_027887975.1	https://ftp.ncbi.nlm.nih.gov/genomes/all/GCA/027/887/975/GCA_027887975.1_ASM2788797v1/GCA_027887975.1_ASM2788797v1_genomic.gbff.gz	Escherichia coli	EC13023	blank	bile	China: Jiangsu	Homo sapiens	2020-02-18'			GCA_023273485.1_ASM2327348v1	GCA_023273485.1	https://ftp.ncbi.nlm.nih.gov/genomes/all/GCA/023/273/485/GCA_023273485.1_ASM2327348v1/GCA_023273485.1_ASM2327348v1_genomic.gbff.gz
GCA_023273485.1_ASM2327348v1	GCA_023273485.1	https://ftp.ncbi.nlm.nih.gov/genomes/all/GCA/023/273/485/GCA_023273485.1_ASM2327348v1/GCA_023273485.1_ASM2327348v1_genomic.gbff.gz	Escherichia coli	E-4F2	blank	urine	China: Huizhou	Homo sapiens	2016-12-08'			GCA_027983725.1_ASM2798372v1	GCA_027983725.1	https://ftp.ncbi.nlm.nih.gov/genomes/all/GCA/027/983/725/GCA_027983725.1_ASM2798372v1/GCA_027983725.1_ASM2798372v1_genomic.gbff.gz
GCF_027983725.1_ASM2798372v1	GCA_027983725.1	https://ftp.ncbi.nlm.nih.gov/genomes/all/GCA/027/983/725/GCA_027983725.1_ASM2798372v1/GCA_027983725.1_ASM2798372v1_genomic.gbff.gz	Escherichia coli	330F10	blank	blank	France	Homo sapiens	2022'			GCA_019926765.1_ASM1992676v1	GCA_019926765.1	https://ftp.ncbi.nlm.nih.gov/genomes/all/GCA/019/926/765/GCA_019926765.1_ASM1992676v1/GCA_019926765.1_ASM1992676v1_genomic.gbff.gz
GCA_019926765.1_ASM1992676v1	GCA_019926765.1	https://ftp.ncbi.nlm.nih.gov/genomes/all/GCA/019/926/765/GCA_019926765.1_ASM1992676v1/GCA_019926765.1_ASM1992676v1_genomic.gbff.gz	Escherichia coli	ZDHYF595	blank	urine	China: Zhengzhou	Homo sapiens	2019-06-07'			GCA_014235825.1_ASM1423582v1	GCA_014235825.1	https://ftp.ncbi.nlm.nih.gov/genomes/all/GCA/014/235/825/GCA_014235825.1_ASM1423582v1/GCA_014235825.1_ASM1423582v1_genomic.gbff.gz
GCA_014235825.1_ASM1423582v1	GCA_014235825.1	https://ftp.ncbi.nlm.nih.gov/genomes/all/GCA/014/235/825/GCA_014235825.1_ASM1423582v1/GCA_014235825.1_ASM1423582v1_genomic.gbff.gz	Escherichia coli	EC171	blank	blank	China	duck	18-Jan-2019'			GCA_020168095.1_ASM2016809v1	GCA_020168095.1	https://ftp.ncbi.nlm.nih.gov/genomes/all/GCA/020/168/095/GCA_020168095.1_ASM2016809v1/GCA_020168095.1_ASM2016809v1_genomic.gbff.gz
GCA_020168095.1_ASM2016809v1	GCA_020168095.1	https://ftp.ncbi.nlm.nih.gov/genomes/all/GCA/020/168/095/GCA_020168095.1_ASM2016809v1/GCA_020168095.1_ASM2016809v1_genomic.gbff.gz	Escherichia coli	C5655	blank	patient with infection	China: Hebei	Homo sapiens	2018-08-12'			GCA_025582895.1_ASM2558289v1	GCA_025582895.1	https://ftp.ncbi.nlm.nih.gov/genomes/all/GCA/025/582/895/GCA_025582895.1_ASM2558289v1/GCA_025582895.1_ASM2558289v1_genomic.gbff.gz
GCF_025582895.1_ASM2558289v1	GCA_025582895.1	https://ftp.ncbi.nlm.nih.gov/genomes/all/GCA/025/582/895/GCA_025582895.1_ASM2558289v1/GCA_025582895.1_ASM2558289v1_genomic.gbff.gz	Escherichia coli	YCLc32-2	blank	feces	China: Yancheng	chicken	2022-05-24'			GCA_018224075.1_ASM1822407v1	GCA_018224075.1	https://ftp.ncbi.nlm.nih.gov/genomes/all/GCA/018/224/075/GCA_018224075.1_ASM1822407v1/GCA_018224075.1_ASM1822407v1_genomic.gbff.gz
GCA_018224075.1_ASM1822407v1	GCA_018224075.1	https://ftp.ncbi.nlm.nih.gov/genomes/all/GCA/018/224/075/GCA_018224075.1_ASM1822407v1/GCA_018224075.1_ASM1822407v1_genomic.gbff.gz	Escherichia coli	BZE2010	blank	blank	China: Beijing	Homo sapiens	blank'			GCA_027984035.1_ASM2798403v1	GCA_027984035.1	https://ftp.ncbi.nlm.nih.gov/genomes/all/GCA/027/984/035/GCA_027984035.1_ASM2798403v1/GCA_027984035.1_ASM2798403v1_genomic.gbff.gz
GCF_027984035.1_ASM2798403v1	GCA_027984035.1	https://ftp.ncbi.nlm.nih.gov/genomes/all/GCA/027/984/035/GCA_027984035.1_ASM2798403v1/GCA_027984035.1_ASM2798403v1_genomic.gbff.gz	Escherichia coli	287B4	blank	blank	France	Homo sapiens	2021'			GCA_011077135.1_ASM1107713v1	GCA_011077135.1	https://ftp.ncbi.nlm.nih.gov/genomes/all/GCA/011/077/135/GCA_011077135.1_ASM1107713v1/GCA_011077135.1_ASM1107713v1_genomic.gbff.gz
GCA_011077135.1_ASM1107713v1	GCA_011077135.1	https://ftp.ncbi.nlm.nih.gov/genomes/all/GCA/011/077/135/GCA_011077135.1_ASM1107713v1/GCA_011077135.1_ASM1107713v1_genomic.gbff.gz	Escherichia coli	M-C45-X3	blank	blank	China: Shandong	Swine	2017'			GCA_023244675.1_ASM2324467v1	GCA_023244675.1	https://ftp.ncbi.nlm.nih.gov/genomes/all/GCA/023/244/675/GCA_023244675.1_ASM2324467v1/GCA_023244675.1_ASM2324467v1_genomic.gbff.gz
GCA_023244675.1_ASM2324467v1	GCA_023244675.1	https://ftp.ncbi.nlm.nih.gov/genomes/all/GCA/023/244/675/GCA_023244675.1_ASM2324467v1/GCA_023244675.1_ASM2324467v1_genomic.gbff.gz	Escherichia coli	YZ1	blank	stool	China: Yangzhou City, Jiangsu Province	swine	2017-09'			GCA_022558705.1_ASM2255870v1	GCA_022558705.1	https://ftp.ncbi.nlm.nih.gov/genomes/all/GCA/022/558/705/GCA_022558705.1_ASM2255870v1/GCA_022558705.1_ASM2255870v1_genomic.gbff.gz
GCA_022558705.1_ASM2255870v1	GCA_022558705.1	https://ftp.ncbi.nlm.nih.gov/genomes/all/GCA/022/558/705/GCA_022558705.1_ASM2255870v1/GCA_022558705.1_ASM2255870v1_genomic.gbff.gz	Escherichia coli	EC24	blank	urine	China: Hangzhou	Homo sapiens	2017-08-17'			GCA_020162075.2_ASM2016207v2	GCA_020162075.2	https://ftp.ncbi.nlm.nih.gov/genomes/all/GCA/020/162/075/GCA_020162075.2_ASM2016207v2/GCA_020162075.2_ASM2016207v2_genomic.gbff.gz
GCA_020162075.2_ASM2016207v2	GCA_020162075.2	https://ftp.ncbi.nlm.nih.gov/genomes/all/GCA/020/162/075/GCA_020162075.2_ASM2016207v2/GCA_020162075.2_ASM2016207v2_genomic.gbff.gz	Escherichia coli	HD6415	blank	Hospital sewage	China: Suzhou	blank	2019'			GCA_027887815.1_ASM2788781v1	GCA_027887815.1	https://ftp.ncbi.nlm.nih.gov/genomes/all/GCA/027/887/815/GCA_027887815.1_ASM2788781v1/GCA_027887815.1_ASM2788781v1_genomic.gbff.gz
GCF_027887815.1_ASM2788781v1	GCA_027887815.1	https://ftp.ncbi.nlm.nih.gov/genomes/all/GCA/027/887/815/GCA_027887815.1_ASM2788781v1/GCA_027887815.1_ASM2788781v1_genomic.gbff.gz	Escherichia coli	EC14802	blank	sputum	China: Jiangsu	Homo sapiens	2020-12-19'			GCA_021343835.1_ASM2134383v1	GCA_021343835.1	https://ftp.ncbi.nlm.nih.gov/genomes/all/GCA/021/343/835/GCA_021343835.1_ASM2134383v1/GCA_021343835.1_ASM2134383v1_genomic.gbff.gz
GCA_021343835.1_ASM2134383v1	GCA_021343835.1	https://ftp.ncbi.nlm.nih.gov/genomes/all/GCA/021/343/835/GCA_021343835.1_ASM2134383v1/GCA_021343835.1_ASM2134383v1_genomic.gbff.gz	Escherichia coli	P405-1	blank	anal swab	China	Homo sapiens	2018'			GCA_019051775.1_ASM1905177v1	GCA_019051775.1	https://ftp.ncbi.nlm.nih.gov/genomes/all/GCA/019/051/775/GCA_019051775.1_ASM1905177v1/GCA_019051775.1_ASM1905177v1_genomic.gbff.gz
GCA_019051775.1_ASM1905177v1	GCA_019051775.1	https://ftp.ncbi.nlm.nih.gov/genomes/all/GCA/019/051/775/GCA_019051775.1_ASM1905177v1/GCA_019051775.1_ASM1905177v1_genomic.gbff.gz	Escherichia coli	xz097	blank	fester	China: Xuzhou	Homo sapiens	2019-01-15'			GCA_020168555.1_ASM2016855v1	GCA_020168555.1	https://ftp.ncbi.nlm.nih.gov/genomes/all/GCA/020/168/555/GCA_020168555.1_ASM2016855v1/GCA_020168555.1_ASM2016855v1_genomic.gbff.gz
GCA_020168555.1_ASM2016855v1	GCA_020168555.1	https://ftp.ncbi.nlm.nih.gov/genomes/all/GCA/020/168/555/GCA_020168555.1_ASM2016855v1/GCA_020168555.1_ASM2016855v1_genomic.gbff.gz	Escherichia coli	C6599	blank	patient with infection	China: Shandong	Homo sapiens	2019-01-22'			GCA_019926775.1_ASM1992677v1	GCA_019926775.1	https://ftp.ncbi.nlm.nih.gov/genomes/all/GCA/019/926/775/GCA_019926775.1_ASM1992677v1/GCA_019926775.1_ASM1992677v1_genomic.gbff.gz
GCA_019926775.1_ASM1992677v1	GCA_019926775.1	https://ftp.ncbi.nlm.nih.gov/genomes/all/GCA/019/926/775/GCA_019926775.1_ASM1992677v1/GCA_019926775.1_ASM1992677v1_genomic.gbff.gz	Escherichia coli	ZDHYF517	blank	blood	China: Zhengzhou	Homo sapiens	2019-05-28'			GCA_019660545.1_ASM1966054v1	GCA_019660545.1	https://ftp.ncbi.nlm.nih.gov/genomes/all/GCA/019/660/545/GCA_019660545.1_ASM1966054v1/GCA_019660545.1_ASM1966054v1_genomic.gbff.gz
GCA_019660545.1_ASM1966054v1	GCA_019660545.1	https://ftp.ncbi.nlm.nih.gov/genomes/all/GCA/019/660/545/GCA_019660545.1_ASM1966054v1/GCA_019660545.1_ASM1966054v1_genomic.gbff.gz	Escherichia coli	EC-15-2-132	blank	blood	China	Homo sapiens	2015'			GCA_027087085.1_ASM2708708v1	GCA_027087085.1	https://ftp.ncbi.nlm.nih.gov/genomes/all/GCA/027/087/085/GCA_027087085.1_ASM2708708v1/GCA_027087085.1_ASM2708708v1_genomic.gbff.gz
GCF_027087085.1_ASM2708708v1	GCA_027087085.1	https://ftp.ncbi.nlm.nih.gov/genomes/all/GCA/027/087/085/GCA_027087085.1_ASM2708708v1/GCA_027087085.1_ASM2708708v1_genomic.gbff.gz	Escherichia coli	E1448	blank	blood	Tanzania	Homo sapiens	2017-03'			GCA_026198895.1_ASM2619889v1	GCA_026198895.1	https://ftp.ncbi.nlm.nih.gov/genomes/all/GCA/026/198/895/GCA_026198895.1_ASM2619889v1/GCA_026198895.1_ASM2619889v1_genomic.gbff.gz
GCF_026198895.1_ASM2619889v1	GCA_026198895.1	https://ftp.ncbi.nlm.nih.gov/genomes/all/GCA/026/198/895/GCA_026198895.1_ASM2619889v1/GCA_026198895.1_ASM2619889v1_genomic.gbff.gz	Escherichia coli	B2_R16	blank	MHB broth	China: Beijing	blank	2019-09-10'			GCA_019926465.1_ASM1992646v1	GCA_019926465.1	https://ftp.ncbi.nlm.nih.gov/genomes/all/GCA/019/926/465/GCA_019926465.1_ASM1992646v1/GCA_019926465.1_ASM1992646v1_genomic.gbff.gz
GCA_019926465.1_ASM1992646v1	GCA_019926465.1	https://ftp.ncbi.nlm.nih.gov/genomes/all/GCA/019/926/465/GCA_019926465.1_ASM1992646v1/GCA_019926465.1_ASM1992646v1_genomic.gbff.gz	Escherichia coli	ZDHYS365	blank	secretion	China: Zhengzhou	Homo sapiens	2019-10-05'			GCA_027988985.1_ASM2798898v1	GCA_027988985.1	https://ftp.ncbi.nlm.nih.gov/genomes/all/GCA/027/988/985/GCA_027988985.1_ASM2798898v1/GCA_027988985.1_ASM2798898v1_genomic.gbff.gz
GCF_027988985.1_ASM2798898v1	GCA_027988985.1	https://ftp.ncbi.nlm.nih.gov/genomes/all/GCA/027/988/985/GCA_027988985.1_ASM2798898v1/GCA_027988985.1_ASM2798898v1_genomic.gbff.gz	Escherichia coli	189X5	blank	blank	France	Homo sapiens	2018'			GCA_022095875.1_ASM2209587v1	GCA_022095875.1	https://ftp.ncbi.nlm.nih.gov/genomes/all/GCA/022/095/875/GCA_022095875.1_ASM2209587v1/GCA_022095875.1_ASM2209587v1_genomic.gbff.gz
GCA_022095875.1_ASM2209587v1	GCA_022095875.1	https://ftp.ncbi.nlm.nih.gov/genomes/all/GCA/022/095/875/GCA_022095875.1_ASM2209587v1/GCA_022095875.1_ASM2209587v1_genomic.gbff.gz	Escherichia coli	MDS-50825040-TC-Tet-3-1	blank	Laboratory	Norway	blank	2021-03-23'			GCA_019054375.1_ASM1905437v1	GCA_019054375.1	https://ftp.ncbi.nlm.nih.gov/genomes/all/GCA/019/054/375/GCA_019054375.1_ASM1905437v1/GCA_019054375.1_ASM1905437v1_genomic.gbff.gz
GCA_019054375.1_ASM1905437v1	GCA_019054375.1	https://ftp.ncbi.nlm.nih.gov/genomes/all/GCA/019/054/375/GCA_019054375.1_ASM1905437v1/GCA_019054375.1_ASM1905437v1_genomic.gbff.gz	Escherichia coli	xz011	blank	sputum	China: Xuzhou	Homo sapiens	2016-01-06'			GCA_021342345.1_ASM2134234v1	GCA_021342345.1	https://ftp.ncbi.nlm.nih.gov/genomes/all/GCA/021/342/345/GCA_021342345.1_ASM2134234v1/GCA_021342345.1_ASM2134234v1_genomic.gbff.gz
GCA_021342345.1_ASM2134234v1	GCA_021342345.1	https://ftp.ncbi.nlm.nih.gov/genomes/all/GCA/021/342/345/GCA_021342345.1_ASM2134234v1/GCA_021342345.1_ASM2134234v1_genomic.gbff.gz	Escherichia coli	E-TJ6-1	blank	anal swab	China	Homo sapiens	2020'			GCA_027988625.1_ASM2798862v1	GCA_027988625.1	https://ftp.ncbi.nlm.nih.gov/genomes/all/GCA/027/988/625/GCA_027988625.1_ASM2798862v1/GCA_027988625.1_ASM2798862v1_genomic.gbff.gz
GCF_027988625.1_ASM2798862v1	GCA_027988625.1	https://ftp.ncbi.nlm.nih.gov/genomes/all/GCA/027/988/625/GCA_027988625.1_ASM2798862v1/GCA_027988625.1_ASM2798862v1_genomic.gbff.gz	Escherichia coli	254G10	blank	blank	France	Homo sapiens	2020'			GCA_018199975.1_ASM1819997v1	GCA_018199975.1	https://ftp.ncbi.nlm.nih.gov/genomes/all/GCA/018/199/975/GCA_018199975.1_ASM1819997v1/GCA_018199975.1_ASM1819997v1_genomic.gbff.gz
GCA_018199975.1_ASM1819997v1	GCA_018199975.1	https://ftp.ncbi.nlm.nih.gov/genomes/all/GCA/018/199/975/GCA_018199975.1_ASM1819997v1/GCA_018199975.1_ASM1819997v1_genomic.gbff.gz	Escherichia coli	EC11	blank	urine	China: Jinhua	blank	2019-07-25'			GCA_023244305.1_ASM2324430v1	GCA_023244305.1	https://ftp.ncbi.nlm.nih.gov/genomes/all/GCA/023/244/305/GCA_023244305.1_ASM2324430v1/GCA_023244305.1_ASM2324430v1_genomic.gbff.gz
GCA_023244305.1_ASM2324430v1	GCA_023244305.1	https://ftp.ncbi.nlm.nih.gov/genomes/all/GCA/023/244/305/GCA_023244305.1_ASM2324430v1/GCA_023244305.1_ASM2324430v1_genomic.gbff.gz	Escherichia coli	FSCK25-1	blank	stool	China: Foshan City, Guangdong Province	swine	2015-06'			GCA_916159635.1_003920_INSP16	GCA_916159635.1	https://ftp.ncbi.nlm.nih.gov/genomes/all/GCA/916/159/635/GCA_916159635.1_003920_INSP16/GCA_916159635.1_003920_INSP16_genomic.gbff.gz
GCA_916159635.1_003920_INSP16	GCA_916159635.1	https://ftp.ncbi.nlm.nih.gov/genomes/all/GCA/916/159/635/GCA_916159635.1_003920_INSP16/GCA_916159635.1_003920_INSP16_genomic.gbff.gz	Escherichia coli	blank	blank	Blood	blank	blank	blank'			GCA_027988715.1_ASM2798871v1	GCA_027988715.1	https://ftp.ncbi.nlm.nih.gov/genomes/all/GCA/027/988/715/GCA_027988715.1_ASM2798871v1/GCA_027988715.1_ASM2798871v1_genomic.gbff.gz
GCF_027988715.1_ASM2798871v1	GCA_027988715.1	https://ftp.ncbi.nlm.nih.gov/genomes/all/GCA/027/988/715/GCA_027988715.1_ASM2798871v1/GCA_027988715.1_ASM2798871v1_genomic.gbff.gz	Escherichia coli	200D9	blank	blank	France	Homo sapiens	2019'			GCA_019054465.1_ASM1905446v1	GCA_019054465.1	https://ftp.ncbi.nlm.nih.gov/genomes/all/GCA/019/054/465/GCA_019054465.1_ASM1905446v1/GCA_019054465.1_ASM1905446v1_genomic.gbff.gz
GCA_019054465.1_ASM1905446v1	GCA_019054465.1	https://ftp.ncbi.nlm.nih.gov/genomes/all/GCA/019/054/465/GCA_019054465.1_ASM1905446v1/GCA_019054465.1_ASM1905446v1_genomic.gbff.gz	Escherichia coli	xz013	blank	sputum	China: Xuzhou	Homo sapiens	2016-02-15'			GCA_001509715.1_ASM150971v1	GCA_001509715.1	https://ftp.ncbi.nlm.nih.gov/genomes/all/GCA/001/509/715/GCA_001509715.1_ASM150971v1/GCA_001509715.1_ASM150971v1_genomic.gbff.gz
GCF_001509715.1_ASM150971v1	GCA_001509715.1	https://ftp.ncbi.nlm.nih.gov/genomes/all/GCA/001/509/715/GCA_001509715.1_ASM150971v1/GCA_001509715.1_ASM150971v1_genomic.gbff.gz	Escherichia coli	E3	blank	nasal fester cultures	China: Zhe Jiang	Homo sapiens	2014-08-25'			GCA_021342335.1_ASM2134233v1	GCA_021342335.1	https://ftp.ncbi.nlm.nih.gov/genomes/all/GCA/021/342/335/GCA_021342335.1_ASM2134233v1/GCA_021342335.1_ASM2134233v1_genomic.gbff.gz
GCA_021342335.1_ASM2134233v1	GCA_021342335.1	https://ftp.ncbi.nlm.nih.gov/genomes/all/GCA/021/342/335/GCA_021342335.1_ASM2134233v1/GCA_021342335.1_ASM2134233v1_genomic.gbff.gz	Escherichia coli	C202-2	blank	anal swab	China	Homo sapiens	2018'			GCA_027988225.1_ASM2798822v1	GCA_027988225.1	https://ftp.ncbi.nlm.nih.gov/genomes/all/GCA/027/988/225/GCA_027988225.1_ASM2798822v1/GCA_027988225.1_ASM2798822v1_genomic.gbff.gz
GCF_027988225.1_ASM2798822v1	GCA_027988225.1	https://ftp.ncbi.nlm.nih.gov/genomes/all/GCA/027/988/225/GCA_027988225.1_ASM2798822v1/GCA_027988225.1_ASM2798822v1_genomic.gbff.gz	Escherichia coli	318F2	blank	blank	France	Homo sapiens	2022'			GCA_024298705.1_ASM2429870v1	GCA_024298705.1	https://ftp.ncbi.nlm.nih.gov/genomes/all/GCA/024/298/705/GCA_024298705.1_ASM2429870v1/GCA_024298705.1_ASM2429870v1_genomic.gbff.gz
GCF_024298705.1_ASM2429870v1	GCA_024298705.1	https://ftp.ncbi.nlm.nih.gov/genomes/all/GCA/024/298/705/GCA_024298705.1_ASM2429870v1/GCA_024298705.1_ASM2429870v1_genomic.gbff.gz	Escherichia coli	EC21Z-078	blank	blank	China:Zhejiang	Homo sapiens	2021-03-29'			GCA_019053115.1_ASM1905311v1	GCA_019053115.1	https://ftp.ncbi.nlm.nih.gov/genomes/all/GCA/019/053/115/GCA_019053115.1_ASM1905311v1/GCA_019053115.1_ASM1905311v1_genomic.gbff.gz
GCA_019053115.1_ASM1905311v1	GCA_019053115.1	https://ftp.ncbi.nlm.nih.gov/genomes/all/GCA/019/053/115/GCA_019053115.1_ASM1905311v1/GCA_019053115.1_ASM1905311v1_genomic.gbff.gz	Escherichia coli	xz075	blank	sputum	China: Xuzhou	Homo sapiens	2018-09-17'			GCA_019054515.1_ASM1905451v1	GCA_019054515.1	https://ftp.ncbi.nlm.nih.gov/genomes/all/GCA/019/054/515/GCA_019054515.1_ASM1905451v1/GCA_019054515.1_ASM1905451v1_genomic.gbff.gz
GCA_019054515.1_ASM1905451v1	GCA_019054515.1	https://ftp.ncbi.nlm.nih.gov/genomes/all/GCA/019/054/515/GCA_019054515.1_ASM1905451v1/GCA_019054515.1_ASM1905451v1_genomic.gbff.gz	Escherichia coli	xz008	blank	sputum	China: Xuzhou	Homo sapiens	2015-12-04'			GCA_027988665.1_ASM2798866v1	GCA_027988665.1	https://ftp.ncbi.nlm.nih.gov/genomes/all/GCA/027/988/665/GCA_027988665.1_ASM2798866v1/GCA_027988665.1_ASM2798866v1_genomic.gbff.gz
GCF_027988665.1_ASM2798866v1	GCA_027988665.1	https://ftp.ncbi.nlm.nih.gov/genomes/all/GCA/027/988/665/GCA_027988665.1_ASM2798866v1/GCA_027988665.1_ASM2798866v1_genomic.gbff.gz	Escherichia coli	288G3	blank	blank	France	Homo sapiens	2021'			GCA_018224765.1_ASM1822476v1	GCA_018224765.1	https://ftp.ncbi.nlm.nih.gov/genomes/all/GCA/018/224/765/GCA_018224765.1_ASM1822476v1/GCA_018224765.1_ASM1822476v1_genomic.gbff.gz
GCA_018224765.1_ASM1822476v1	GCA_018224765.1	https://ftp.ncbi.nlm.nih.gov/genomes/all/GCA/018/224/765/GCA_018224765.1_ASM1822476v1/GCA_018224765.1_ASM1822476v1_genomic.gbff.gz	Escherichia coli	IR53046	blank	blank	China: Beijing	Homo sapiens	blank'			GCA_022558905.1_ASM2255890v1	GCA_022558905.1	https://ftp.ncbi.nlm.nih.gov/genomes/all/GCA/022/558/905/GCA_022558905.1_ASM2255890v1/GCA_022558905.1_ASM2255890v1_genomic.gbff.gz
GCA_022558905.1_ASM2255890v1	GCA_022558905.1	https://ftp.ncbi.nlm.nih.gov/genomes/all/GCA/022/558/905/GCA_022558905.1_ASM2255890v1/GCA_022558905.1_ASM2255890v1_genomic.gbff.gz	Escherichia coli	EC11	blank	urine	China: Hangzhou	Homo sapiens	2016-07-24'			GCA_009821835.1_ASM982183v1	GCA_009821835.1	https://ftp.ncbi.nlm.nih.gov/genomes/all/GCA/009/821/835/GCA_009821835.1_ASM982183v1/GCA_009821835.1_ASM982183v1_genomic.gbff.gz
GCF_009821835.1_ASM982183v1	GCA_009821835.1	https://ftp.ncbi.nlm.nih.gov/genomes/all/GCA/009/821/835/GCA_009821835.1_ASM982183v1/GCA_009821835.1_ASM982183v1_genomic.gbff.gz	Escherichia coli	HuB76	blank	blank	blank	pig	blank'			GCA_021416445.1_ASM2141644v1	GCA_021416445.1	https://ftp.ncbi.nlm.nih.gov/genomes/all/GCA/021/416/445/GCA_021416445.1_ASM2141644v1/GCA_021416445.1_ASM2141644v1_genomic.gbff.gz
GCA_021416445.1_ASM2141644v1	GCA_021416445.1	https://ftp.ncbi.nlm.nih.gov/genomes/all/GCA/021/416/445/GCA_021416445.1_ASM2141644v1/GCA_021416445.1_ASM2141644v1_genomic.gbff.gz	Escherichia coli	18A138	blank	ICU	China	Homo sapiens	2018-12'			GCA_022559025.1_ASM2255902v1	GCA_022559025.1	https://ftp.ncbi.nlm.nih.gov/genomes/all/GCA/022/559/025/GCA_022559025.1_ASM2255902v1/GCA_022559025.1_ASM2255902v1_genomic.gbff.gz
GCA_022559025.1_ASM2255902v1	GCA_022559025.1	https://ftp.ncbi.nlm.nih.gov/genomes/all/GCA/022/559/025/GCA_022559025.1_ASM2255902v1/GCA_022559025.1_ASM2255902v1_genomic.gbff.gz	Escherichia coli	WCHEC025985	blank	blank	China: Chengdu, Sichuan	Homo sapiens	2018-05'			GCA_019926905.1_ASM1992690v1	GCA_019926905.1	https://ftp.ncbi.nlm.nih.gov/genomes/all/GCA/019/926/905/GCA_019926905.1_ASM1992690v1/GCA_019926905.1_ASM1992690v1_genomic.gbff.gz
GCA_019926905.1_ASM1992690v1	GCA_019926905.1	https://ftp.ncbi.nlm.nih.gov/genomes/all/GCA/019/926/905/GCA_019926905.1_ASM1992690v1/GCA_019926905.1_ASM1992690v1_genomic.gbff.gz	Escherichia coli	ZDHYF113	blank	sputum	China: Zhengzhou	Homo sapiens	2019-04-21'			GCA_023243855.1_ASM2324385v1	GCA_023243855.1	https://ftp.ncbi.nlm.nih.gov/genomes/all/GCA/023/243/855/GCA_023243855.1_ASM2324385v1/GCA_023243855.1_ASM2324385v1_genomic.gbff.gz
GCA_023243855.1_ASM2324385v1	GCA_023243855.1	https://ftp.ncbi.nlm.nih.gov/genomes/all/GCA/023/243/855/GCA_023243855.1_ASM2324385v1/GCA_023243855.1_ASM2324385v1_genomic.gbff.gz	Escherichia coli	FCG113-1	blank	stool	China: Fangchenggang City, Guangxi Province	poultry	2017-08'			GCA_019054595.1_ASM1905459v1	GCA_019054595.1	https://ftp.ncbi.nlm.nih.gov/genomes/all/GCA/019/054/595/GCA_019054595.1_ASM1905459v1/GCA_019054595.1_ASM1905459v1_genomic.gbff.gz
GCA_019054595.1_ASM1905459v1	GCA_019054595.1	https://ftp.ncbi.nlm.nih.gov/genomes/all/GCA/019/054/595/GCA_019054595.1_ASM1905459v1/GCA_019054595.1_ASM1905459v1_genomic.gbff.gz	Escherichia coli	xz002	blank	sputum	China: Xuzhou	Homo sapiens	2016-03-03'			GCA_019492145.1_ASM1949214v1	GCA_019492145.1	https://ftp.ncbi.nlm.nih.gov/genomes/all/GCA/019/492/145/GCA_019492145.1_ASM1949214v1/GCA_019492145.1_ASM1949214v1_genomic.gbff.gz
GCA_019492145.1_ASM1949214v1	GCA_019492145.1	https://ftp.ncbi.nlm.nih.gov/genomes/all/GCA/019/492/145/GCA_019492145.1_ASM1949214v1/GCA_019492145.1_ASM1949214v1_genomic.gbff.gz	Escherichia coli	EC35	blank	urine	Brazil: Roraima	Homo sapiens	2016'			GCA_019660665.1_ASM1966066v1	GCA_019660665.1	https://ftp.ncbi.nlm.nih.gov/genomes/all/GCA/019/660/665/GCA_019660665.1_ASM1966066v1/GCA_019660665.1_ASM1966066v1_genomic.gbff.gz
GCA_019660665.1_ASM1966066v1	GCA_019660665.1	https://ftp.ncbi.nlm.nih.gov/genomes/all/GCA/019/660/665/GCA_019660665.1_ASM1966066v1/GCA_019660665.1_ASM1966066v1_genomic.gbff.gz	Escherichia coli	EC-15-34	blank	blood	China	Homo sapiens	2015'			GCA_021311715.1_ASM2131171v1	GCA_021311715.1	https://ftp.ncbi.nlm.nih.gov/genomes/all/GCA/021/311/715/GCA_021311715.1_ASM2131171v1/GCA_021311715.1_ASM2131171v1_genomic.gbff.gz
GCA_021311715.1_ASM2131171v1	GCA_021311715.1	https://ftp.ncbi.nlm.nih.gov/genomes/all/GCA/021/311/715/GCA_021311715.1_ASM2131171v1/GCA_021311715.1_ASM2131171v1_genomic.gbff.gz	Escherichia coli	C7S7_NCKT7	blank	wastewater	Bangladesh: Chittagong	blank	2019-09-22'			GCA_023476145.1_ASM2347614v1	GCA_023476145.1	https://ftp.ncbi.nlm.nih.gov/genomes/all/GCA/023/476/145/GCA_023476145.1_ASM2347614v1/GCA_023476145.1_ASM2347614v1_genomic.gbff.gz
GCA_023476145.1_ASM2347614v1	GCA_023476145.1	https://ftp.ncbi.nlm.nih.gov/genomes/all/GCA/023/476/145/GCA_023476145.1_ASM2347614v1/GCA_023476145.1_ASM2347614v1_genomic.gbff.gz	Escherichia coli	Eco_733	blank	Screening	United Kingdom: London	Homo sapiens	2015'			GCA_021342835.1_ASM2134283v1	GCA_021342835.1	https://ftp.ncbi.nlm.nih.gov/genomes/all/GCA/021/342/835/GCA_021342835.1_ASM2134283v1/GCA_021342835.1_ASM2134283v1_genomic.gbff.gz
GCA_021342835.1_ASM2134283v1	GCA_021342835.1	https://ftp.ncbi.nlm.nih.gov/genomes/all/GCA/021/342/835/GCA_021342835.1_ASM2134283v1/GCA_021342835.1_ASM2134283v1_genomic.gbff.gz	Escherichia coli	L802-1	blank	anal swab	China	Homo sapiens	2018'			GCA_026094505.1_ASM2609450v1	GCA_026094505.1	https://ftp.ncbi.nlm.nih.gov/genomes/all/GCA/026/094/505/GCA_026094505.1_ASM2609450v1/GCA_026094505.1_ASM2609450v1_genomic.gbff.gz
GCF_026094505.1_ASM2609450v1	GCA_026094505.1	https://ftp.ncbi.nlm.nih.gov/genomes/all/GCA/026/094/505/GCA_026094505.1_ASM2609450v1/GCA_026094505.1_ASM2609450v1_genomic.gbff.gz	Escherichia coli	ECO49406	blank	rectal swab	Czech Republic: Prague	Homo sapiens	2019-03'			GCA_019660385.1_ASM1966038v1	GCA_019660385.1	https://ftp.ncbi.nlm.nih.gov/genomes/all/GCA/019/660/385/GCA_019660385.1_ASM1966038v1/GCA_019660385.1_ASM1966038v1_genomic.gbff.gz
GCA_019660385.1_ASM1966038v1	GCA_019660385.1	https://ftp.ncbi.nlm.nih.gov/genomes/all/GCA/019/660/385/GCA_019660385.1_ASM1966038v1/GCA_019660385.1_ASM1966038v1_genomic.gbff.gz	Escherichia coli	EC-15-2-153	blank	drainage liquid	China	Homo sapiens	2015'			GCA_019051965.1_ASM1905196v1	GCA_019051965.1	https://ftp.ncbi.nlm.nih.gov/genomes/all/GCA/019/051/965/GCA_019051965.1_ASM1905196v1/GCA_019051965.1_ASM1905196v1_genomic.gbff.gz
GCA_019051965.1_ASM1905196v1	GCA_019051965.1	https://ftp.ncbi.nlm.nih.gov/genomes/all/GCA/019/051/965/GCA_019051965.1_ASM1905196v1/GCA_019051965.1_ASM1905196v1_genomic.gbff.gz	Escherichia coli	xz120	blank	sputum	China: Xuzhou	Homo sapiens	2018-12-27'			GCA_022969595.1_ASM2296959v1	GCA_022969595.1	https://ftp.ncbi.nlm.nih.gov/genomes/all/GCA/022/969/595/GCA_022969595.1_ASM2296959v1/GCA_022969595.1_ASM2296959v1_genomic.gbff.gz
GCA_022969595.1_ASM2296959v1	GCA_022969595.1	https://ftp.ncbi.nlm.nih.gov/genomes/all/GCA/022/969/595/GCA_022969595.1_ASM2296959v1/GCA_022969595.1_ASM2296959v1_genomic.gbff.gz	Escherichia coli	SE22M	blank	feces	China: Shanghai City	migratory bird	2019-08'			GCA_023243875.1_ASM2324387v1	GCA_023243875.1	https://ftp.ncbi.nlm.nih.gov/genomes/all/GCA/023/243/875/GCA_023243875.1_ASM2324387v1/GCA_023243875.1_ASM2324387v1_genomic.gbff.gz
GCA_023243875.1_ASM2324387v1	GCA_023243875.1	https://ftp.ncbi.nlm.nih.gov/genomes/all/GCA/023/243/875/GCA_023243875.1_ASM2324387v1/GCA_023243875.1_ASM2324387v1_genomic.gbff.gz	Escherichia coli	FCG48-1	blank	stool	China: Fangchenggang City, Guangxi Province	poultry	2017-08'			GCA_022558865.1_ASM2255886v1	GCA_022558865.1	https://ftp.ncbi.nlm.nih.gov/genomes/all/GCA/022/558/865/GCA_022558865.1_ASM2255886v1/GCA_022558865.1_ASM2255886v1_genomic.gbff.gz
GCA_022558865.1_ASM2255886v1	GCA_022558865.1	https://ftp.ncbi.nlm.nih.gov/genomes/all/GCA/022/558/865/GCA_022558865.1_ASM2255886v1/GCA_022558865.1_ASM2255886v1_genomic.gbff.gz	Escherichia coli	EC12	blank	urine	China: Hangzhou	Homo sapiens	2016-08-09'			GCA_026411565.1_ASM2641156v1	GCA_026411565.1	https://ftp.ncbi.nlm.nih.gov/genomes/all/GCA/026/411/565/GCA_026411565.1_ASM2641156v1/GCA_026411565.1_ASM2641156v1_genomic.gbff.gz
GCF_026411565.1_ASM2641156v1	GCA_026411565.1	https://ftp.ncbi.nlm.nih.gov/genomes/all/GCA/026/411/565/GCA_026411565.1_ASM2641156v1/GCA_026411565.1_ASM2641156v1_genomic.gbff.gz	Escherichia coli	ID1000867	blank	blank	USA: California, Alameda County	Homo sapiens	2017-01/2019-12'			GCA_019843995.1_ASM1984399v1	GCA_019843995.1	https://ftp.ncbi.nlm.nih.gov/genomes/all/GCA/019/843/995/GCA_019843995.1_ASM1984399v1/GCA_019843995.1_ASM1984399v1_genomic.gbff.gz
GCA_019843995.1_ASM1984399v1	GCA_019843995.1	https://ftp.ncbi.nlm.nih.gov/genomes/all/GCA/019/843/995/GCA_019843995.1_ASM1984399v1/GCA_019843995.1_ASM1984399v1_genomic.gbff.gz	Escherichia coli	PC-NDM34	blank	rectal swab from HIV infected patient	Tanzania:Dar es Salaam	Homo sapiens	2018-02-20'			GCA_024723835.1_ASM2472383v1	GCA_024723835.1	https://ftp.ncbi.nlm.nih.gov/genomes/all/GCA/024/723/835/GCA_024723835.1_ASM2472383v1/GCA_024723835.1_ASM2472383v1_genomic.gbff.gz
GCF_024723835.1_ASM2472383v1	GCA_024723835.1	https://ftp.ncbi.nlm.nih.gov/genomes/all/GCA/024/723/835/GCA_024723835.1_ASM2472383v1/GCA_024723835.1_ASM2472383v1_genomic.gbff.gz	Escherichia coli	CAC146_1_201803	blank	hospital	Malawi: Blantyre	Homo sapiens	2018-03-26'			GCA_027888555.1_ASM2788855v1	GCA_027888555.1	https://ftp.ncbi.nlm.nih.gov/genomes/all/GCA/027/888/555/GCA_027888555.1_ASM2788855v1/GCA_027888555.1_ASM2788855v1_genomic.gbff.gz
GCF_027888555.1_ASM2788855v1	GCA_027888555.1	https://ftp.ncbi.nlm.nih.gov/genomes/all/GCA/027/888/555/GCA_027888555.1_ASM2788855v1/GCA_027888555.1_ASM2788855v1_genomic.gbff.gz	Escherichia coli	EC8366	blank	sputum	China: Jiangsu	Homo sapiens	2018-03-29'			GCA_023244355.1_ASM2324435v1	GCA_023244355.1	https://ftp.ncbi.nlm.nih.gov/genomes/all/GCA/023/244/355/GCA_023244355.1_ASM2324435v1/GCA_023244355.1_ASM2324435v1_genomic.gbff.gz
GCA_023244355.1_ASM2324435v1	GCA_023244355.1	https://ftp.ncbi.nlm.nih.gov/genomes/all/GCA/023/244/355/GCA_023244355.1_ASM2324435v1/GCA_023244355.1_ASM2324435v1_genomic.gbff.gz	Escherichia coli	AH78-1	blank	stool	China: Hefei City, Anhui Province	poultry	2016-07'			GCA_021503055.1_ASM2150305v1	GCA_021503055.1	https://ftp.ncbi.nlm.nih.gov/genomes/all/GCA/021/503/055/GCA_021503055.1_ASM2150305v1/GCA_021503055.1_ASM2150305v1_genomic.gbff.gz
GCA_021503055.1_ASM2150305v1	GCA_021503055.1	https://ftp.ncbi.nlm.nih.gov/genomes/all/GCA/021/503/055/GCA_021503055.1_ASM2150305v1/GCA_021503055.1_ASM2150305v1_genomic.gbff.gz	Escherichia coli	PP-MR2400-2	blank	rectal swab	Pakistan	Homo sapiens	2016'			GCA_021342175.1_ASM2134217v1	GCA_021342175.1	https://ftp.ncbi.nlm.nih.gov/genomes/all/GCA/021/342/175/GCA_021342175.1_ASM2134217v1/GCA_021342175.1_ASM2134217v1_genomic.gbff.gz
GCA_021342175.1_ASM2134217v1	GCA_021342175.1	https://ftp.ncbi.nlm.nih.gov/genomes/all/GCA/021/342/175/GCA_021342175.1_ASM2134217v1/GCA_021342175.1_ASM2134217v1_genomic.gbff.gz	Escherichia coli	E-TJ2-1	blank	anal swab	China	Homo sapiens	2020'			GCA_947390375.1_17_8104515_assembly	GCA_947390375.1	https://ftp.ncbi.nlm.nih.gov/genomes/all/GCA/947/390/375/GCA_947390375.1_17-8104515_assembly/GCA_947390375.1_17-8104515_assembly_genomic.gbff.gz
GCF_947390375.1_17_8104515_assembly	GCA_947390375.1	https://ftp.ncbi.nlm.nih.gov/genomes/all/GCA/947/390/375/GCA_947390375.1_17-8104515_assembly/GCA_947390375.1_17-8104515_assembly_genomic.gbff.gz	Escherichia coli	ST410	blank	NHS Scotland	blank	blank	blank'			GCA_929614925.1_cpe023	GCA_929614925.1	https://ftp.ncbi.nlm.nih.gov/genomes/all/GCA/929/614/925/GCA_929614925.1_cpe023/GCA_929614925.1_cpe023_genomic.gbff.gz
GCA_929614925.1_cpe023	GCA_929614925.1	https://ftp.ncbi.nlm.nih.gov/genomes/all/GCA/929/614/925/GCA_929614925.1_cpe023/GCA_929614925.1_cpe023_genomic.gbff.gz	Escherichia coli	cpe023	NA	screen	blank	blank	blank'			GCA_027944855.1_ASM2794485v1	GCA_027944855.1	https://ftp.ncbi.nlm.nih.gov/genomes/all/GCA/027/944/855/GCA_027944855.1_ASM2794485v1/GCA_027944855.1_ASM2794485v1_genomic.gbff.gz
GCF_027944855.1_ASM2794485v1	GCA_027944855.1	https://ftp.ncbi.nlm.nih.gov/genomes/all/GCA/027/944/855/GCA_027944855.1_ASM2794485v1/GCA_027944855.1_ASM2794485v1_genomic.gbff.gz	Escherichia coli	DETEC-P61	blank	ICU patient rectal swab	China: Guangzhou	blank	2019-08-01'			GCA_021342585.1_ASM2134258v1	GCA_021342585.1	https://ftp.ncbi.nlm.nih.gov/genomes/all/GCA/021/342/585/GCA_021342585.1_ASM2134258v1/GCA_021342585.1_ASM2134258v1_genomic.gbff.gz
GCA_021342585.1_ASM2134258v1	GCA_021342585.1	https://ftp.ncbi.nlm.nih.gov/genomes/all/GCA/021/342/585/GCA_021342585.1_ASM2134258v1/GCA_021342585.1_ASM2134258v1_genomic.gbff.gz	Escherichia coli	P803-1	blank	anal swab	China	Homo sapiens	2018'			GCA_027887795.1_ASM2788779v1	GCA_027887795.1	https://ftp.ncbi.nlm.nih.gov/genomes/all/GCA/027/887/795/GCA_027887795.1_ASM2788779v1/GCA_027887795.1_ASM2788779v1_genomic.gbff.gz
GCF_027887795.1_ASM2788779v1	GCA_027887795.1	https://ftp.ncbi.nlm.nih.gov/genomes/all/GCA/027/887/795/GCA_027887795.1_ASM2788779v1/GCA_027887795.1_ASM2788779v1_genomic.gbff.gz	Escherichia coli	EC14334	blank	secretion	China: Jiangsu	Homo sapiens	2020-10-14'			GCA_024918295.1_ASM2491829v1	GCA_024918295.1	https://ftp.ncbi.nlm.nih.gov/genomes/all/GCA/024/918/295/GCA_024918295.1_ASM2491829v1/GCA_024918295.1_ASM2491829v1_genomic.gbff.gz
GCF_024918295.1_ASM2491829v1	GCA_024918295.1	https://ftp.ncbi.nlm.nih.gov/genomes/all/GCA/024/918/295/GCA_024918295.1_ASM2491829v1/GCA_024918295.1_ASM2491829v1_genomic.gbff.gz	Escherichia coli	961	blank	blood	USA: Houston	Homo sapiens	2018-06-18'			GCA_003009615.1_ASM300961v1	GCA_003009615.1	https://ftp.ncbi.nlm.nih.gov/genomes/all/GCA/003/009/615/GCA_003009615.1_ASM300961v1/GCA_003009615.1_ASM300961v1_genomic.gbff.gz
GCF_003009615.1_ASM300961v1	GCA_003009615.1	https://ftp.ncbi.nlm.nih.gov/genomes/all/GCA/003/009/615/GCA_003009615.1_ASM300961v1/GCA_003009615.1_ASM300961v1_genomic.gbff.gz	Escherichia coli	E8-1	blank	blank	China: Shandong	chicken	2014'			GCA_023167605.1_ASM2316760v1	GCA_023167605.1	https://ftp.ncbi.nlm.nih.gov/genomes/all/GCA/023/167/605/GCA_023167605.1_ASM2316760v1/GCA_023167605.1_ASM2316760v1_genomic.gbff.gz
GCA_023167605.1_ASM2316760v1	GCA_023167605.1	https://ftp.ncbi.nlm.nih.gov/genomes/all/GCA/023/167/605/GCA_023167605.1_ASM2316760v1/GCA_023167605.1_ASM2316760v1_genomic.gbff.gz	Escherichia coli	M719	blank	blank	Myanmar:Yangon	Homo sapiens	2017-02-06'			GCA_025583365.1_ASM2558336v1	GCA_025583365.1	https://ftp.ncbi.nlm.nih.gov/genomes/all/GCA/025/583/365/GCA_025583365.1_ASM2558336v1/GCA_025583365.1_ASM2558336v1_genomic.gbff.gz
GCF_025583365.1_ASM2558336v1	GCA_025583365.1	https://ftp.ncbi.nlm.nih.gov/genomes/all/GCA/025/583/365/GCA_025583365.1_ASM2558336v1/GCA_025583365.1_ASM2558336v1_genomic.gbff.gz	Escherichia coli	YZLc24-1	blank	feces	China: Yangzhou	chicken	2019-04-01'			GCA_019051005.1_ASM1905100v1	GCA_019051005.1	https://ftp.ncbi.nlm.nih.gov/genomes/all/GCA/019/051/005/GCA_019051005.1_ASM1905100v1/GCA_019051005.1_ASM1905100v1_genomic.gbff.gz
GCA_019051005.1_ASM1905100v1	GCA_019051005.1	https://ftp.ncbi.nlm.nih.gov/genomes/all/GCA/019/051/005/GCA_019051005.1_ASM1905100v1/GCA_019051005.1_ASM1905100v1_genomic.gbff.gz	Escherichia coli	xz132	blank	secretions	China: Xuzhou	Homo sapiens	2019-01-11'			GCA_019052055.1_ASM1905205v1	GCA_019052055.1	https://ftp.ncbi.nlm.nih.gov/genomes/all/GCA/019/052/055/GCA_019052055.1_ASM1905205v1/GCA_019052055.1_ASM1905205v1_genomic.gbff.gz
GCA_019052055.1_ASM1905205v1	GCA_019052055.1	https://ftp.ncbi.nlm.nih.gov/genomes/all/GCA/019/052/055/GCA_019052055.1_ASM1905205v1/GCA_019052055.1_ASM1905205v1_genomic.gbff.gz	Escherichia coli	xz104	blank	sputum	China: Xuzhou	Homo sapiens	2018-10-30'			GCA_023244395.1_ASM2324439v1	GCA_023244395.1	https://ftp.ncbi.nlm.nih.gov/genomes/all/GCA/023/244/395/GCA_023244395.1_ASM2324439v1/GCA_023244395.1_ASM2324439v1_genomic.gbff.gz
GCA_023244395.1_ASM2324439v1	GCA_023244395.1	https://ftp.ncbi.nlm.nih.gov/genomes/all/GCA/023/244/395/GCA_023244395.1_ASM2324439v1/GCA_023244395.1_ASM2324439v1_genomic.gbff.gz	Escherichia coli	G3M14	blank	stool	China: Guigang City, Guangxi Province	swine	2017-08'			GCA_023243895.1_ASM2324389v1	GCA_023243895.1	https://ftp.ncbi.nlm.nih.gov/genomes/all/GCA/023/243/895/GCA_023243895.1_ASM2324389v1/GCA_023243895.1_ASM2324389v1_genomic.gbff.gz
GCA_023243895.1_ASM2324389v1	GCA_023243895.1	https://ftp.ncbi.nlm.nih.gov/genomes/all/GCA/023/243/895/GCA_023243895.1_ASM2324389v1/GCA_023243895.1_ASM2324389v1_genomic.gbff.gz	Escherichia coli	FCG47-1	blank	stool	China: Fangchenggang City, Guangxi Province	poultry	2017-08'			GCA_023472795.1_ASM2347279v1	GCA_023472795.1	https://ftp.ncbi.nlm.nih.gov/genomes/all/GCA/023/472/795/GCA_023472795.1_ASM2347279v1/GCA_023472795.1_ASM2347279v1_genomic.gbff.gz
GCA_023472795.1_ASM2347279v1	GCA_023472795.1	https://ftp.ncbi.nlm.nih.gov/genomes/all/GCA/023/472/795/GCA_023472795.1_ASM2347279v1/GCA_023472795.1_ASM2347279v1_genomic.gbff.gz	Escherichia coli	Eco_666	blank	Screening	United Kingdom: East	Homo sapiens	2015'			GCA_026107195.1_ASM2610719v1	GCA_026107195.1	https://ftp.ncbi.nlm.nih.gov/genomes/all/GCA/026/107/195/GCA_026107195.1_ASM2610719v1/GCA_026107195.1_ASM2610719v1_genomic.gbff.gz
GCF_026107195.1_ASM2610719v1	GCA_026107195.1	https://ftp.ncbi.nlm.nih.gov/genomes/all/GCA/026/107/195/GCA_026107195.1_ASM2610719v1/GCA_026107195.1_ASM2610719v1_genomic.gbff.gz	Escherichia coli	C076	blank	urine	Thailand	Homo sapiens	2016-02-03'			GCA_027888475.1_ASM2788847v1	GCA_027888475.1	https://ftp.ncbi.nlm.nih.gov/genomes/all/GCA/027/888/475/GCA_027888475.1_ASM2788847v1/GCA_027888475.1_ASM2788847v1_genomic.gbff.gz
GCF_027888475.1_ASM2788847v1	GCA_027888475.1	https://ftp.ncbi.nlm.nih.gov/genomes/all/GCA/027/888/475/GCA_027888475.1_ASM2788847v1/GCA_027888475.1_ASM2788847v1_genomic.gbff.gz	Escherichia coli	EC9779	blank	urine	China: Jiangsu	Homo sapiens	2018-10-25'			GCA_018224065.1_ASM1822406v1	GCA_018224065.1	https://ftp.ncbi.nlm.nih.gov/genomes/all/GCA/018/224/065/GCA_018224065.1_ASM1822406v1/GCA_018224065.1_ASM1822406v1_genomic.gbff.gz
GCA_018224065.1_ASM1822406v1	GCA_018224065.1	https://ftp.ncbi.nlm.nih.gov/genomes/all/GCA/018/224/065/GCA_018224065.1_ASM1822406v1/GCA_018224065.1_ASM1822406v1_genomic.gbff.gz	Escherichia coli	XAE012	blank	blank	China: Beijing	Homo sapiens	blank'			GCA_026107325.1_ASM2610732v1	GCA_026107325.1	https://ftp.ncbi.nlm.nih.gov/genomes/all/GCA/026/107/325/GCA_026107325.1_ASM2610732v1/GCA_026107325.1_ASM2610732v1_genomic.gbff.gz
GCF_026107325.1_ASM2610732v1	GCA_026107325.1	https://ftp.ncbi.nlm.nih.gov/genomes/all/GCA/026/107/325/GCA_026107325.1_ASM2610732v1/GCA_026107325.1_ASM2610732v1_genomic.gbff.gz	Escherichia coli	C428	blank	urine	Thailand	Homo sapiens	2016-09-26'			GCA_018421875.1_ASM1842187v1	GCA_018421875.1	https://ftp.ncbi.nlm.nih.gov/genomes/all/GCA/018/421/875/GCA_018421875.1_ASM1842187v1/GCA_018421875.1_ASM1842187v1_genomic.gbff.gz
GCA_018421875.1_ASM1842187v1	GCA_018421875.1	https://ftp.ncbi.nlm.nih.gov/genomes/all/GCA/018/421/875/GCA_018421875.1_ASM1842187v1/GCA_018421875.1_ASM1842187v1_genomic.gbff.gz	Escherichia coli	Survcare385	blank	Skin swab	Germany	Homo sapiens	2019'			GCA_027888655.1_ASM2788865v1	GCA_027888655.1	https://ftp.ncbi.nlm.nih.gov/genomes/all/GCA/027/888/655/GCA_027888655.1_ASM2788865v1/GCA_027888655.1_ASM2788865v1_genomic.gbff.gz
GCF_027888655.1_ASM2788865v1	GCA_027888655.1	https://ftp.ncbi.nlm.nih.gov/genomes/all/GCA/027/888/655/GCA_027888655.1_ASM2788865v1/GCA_027888655.1_ASM2788865v1_genomic.gbff.gz	Escherichia coli	EC7314	blank	sputum	China: Jiangsu	Homo sapiens	2017-09-09'			GCA_018444175.1_ASM1844417v1	GCA_018444175.1	https://ftp.ncbi.nlm.nih.gov/genomes/all/GCA/018/444/175/GCA_018444175.1_ASM1844417v1/GCA_018444175.1_ASM1844417v1_genomic.gbff.gz
GCA_018444175.1_ASM1844417v1	GCA_018444175.1	https://ftp.ncbi.nlm.nih.gov/genomes/all/GCA/018/444/175/GCA_018444175.1_ASM1844417v1/GCA_018444175.1_ASM1844417v1_genomic.gbff.gz	Escherichia coli	Survcare058	blank	Rectal swab/stool	Germany	Homo sapiens	2017'			GCA_002994925.1_ASM299492v1	GCA_002994925.1	https://ftp.ncbi.nlm.nih.gov/genomes/all/GCA/002/994/925/GCA_002994925.1_ASM299492v1/GCA_002994925.1_ASM299492v1_genomic.gbff.gz
GCF_002994925.1_ASM299492v1	GCA_002994925.1	https://ftp.ncbi.nlm.nih.gov/genomes/all/GCA/002/994/925/GCA_002994925.1_ASM299492v1/GCA_002994925.1_ASM299492v1_genomic.gbff.gz	Escherichia coli	803	blank	blank	China	Homo sapiens	2017-03'			GCA_023291745.1_ASM2329174v1	GCA_023291745.1	https://ftp.ncbi.nlm.nih.gov/genomes/all/GCA/023/291/745/GCA_023291745.1_ASM2329174v1/GCA_023291745.1_ASM2329174v1_genomic.gbff.gz
GCA_023291745.1_ASM2329174v1	GCA_023291745.1	https://ftp.ncbi.nlm.nih.gov/genomes/all/GCA/023/291/745/GCA_023291745.1_ASM2329174v1/GCA_023291745.1_ASM2329174v1_genomic.gbff.gz	Escherichia coli	E-4H5	blank	wound	China: Huizhou	Homo sapiens	2017-10-06'			GCA_021278385.1_ASM2127838v1	GCA_021278385.1	https://ftp.ncbi.nlm.nih.gov/genomes/all/GCA/021/278/385/GCA_021278385.1_ASM2127838v1/GCA_021278385.1_ASM2127838v1_genomic.gbff.gz
GCA_021278385.1_ASM2127838v1	GCA_021278385.1	https://ftp.ncbi.nlm.nih.gov/genomes/all/GCA/021/278/385/GCA_021278385.1_ASM2127838v1/GCA_021278385.1_ASM2127838v1_genomic.gbff.gz	Escherichia coli	E1110	blank	pool rectal feces	Spain	Bos taurus	2020'			GCA_027888865.1_ASM2788886v1	GCA_027888865.1	https://ftp.ncbi.nlm.nih.gov/genomes/all/GCA/027/888/865/GCA_027888865.1_ASM2788886v1/GCA_027888865.1_ASM2788886v1_genomic.gbff.gz
GCF_027888865.1_ASM2788886v1	GCA_027888865.1	https://ftp.ncbi.nlm.nih.gov/genomes/all/GCA/027/888/865/GCA_027888865.1_ASM2788886v1/GCA_027888865.1_ASM2788886v1_genomic.gbff.gz	Escherichia coli	EC5393	blank	blood	China: Jiangsu	Homo sapiens	2016-05-01'			GCA_026412785.1_ASM2641278v1	GCA_026412785.1	https://ftp.ncbi.nlm.nih.gov/genomes/all/GCA/026/412/785/GCA_026412785.1_ASM2641278v1/GCA_026412785.1_ASM2641278v1_genomic.gbff.gz
GCF_026412785.1_ASM2641278v1	GCA_026412785.1	https://ftp.ncbi.nlm.nih.gov/genomes/all/GCA/026/412/785/GCA_026412785.1_ASM2641278v1/GCA_026412785.1_ASM2641278v1_genomic.gbff.gz	Escherichia coli	ID1000116	blank	blank	USA: California, Alameda County	Homo sapiens	2017-01/2019-12'			GCA_018682575.1_ASM1868257v1	GCA_018682575.1	https://ftp.ncbi.nlm.nih.gov/genomes/all/GCA/018/682/575/GCA_018682575.1_ASM1868257v1/GCA_018682575.1_ASM1868257v1_genomic.gbff.gz
GCA_018682575.1_ASM1868257v1	GCA_018682575.1	https://ftp.ncbi.nlm.nih.gov/genomes/all/GCA/018/682/575/GCA_018682575.1_ASM1868257v1/GCA_018682575.1_ASM1868257v1_genomic.gbff.gz	Escherichia coli	jhyy16	blank	ascitic fluid	China: Jinhua	Homo sapiens	2019-08-25'			GCA_011077205.1_ASM1107720v1	GCA_011077205.1	https://ftp.ncbi.nlm.nih.gov/genomes/all/GCA/011/077/205/GCA_011077205.1_ASM1107720v1/GCA_011077205.1_ASM1107720v1_genomic.gbff.gz
GCA_011077205.1_ASM1107720v1	GCA_011077205.1	https://ftp.ncbi.nlm.nih.gov/genomes/all/GCA/011/077/205/GCA_011077205.1_ASM1107720v1/GCA_011077205.1_ASM1107720v1_genomic.gbff.gz	Escherichia coli	M-28-X3	blank	blank	China: Zhejiang	Homo sapiens	2016'			GCA_018421495.1_ASM1842149v1	GCA_018421495.1	https://ftp.ncbi.nlm.nih.gov/genomes/all/GCA/018/421/495/GCA_018421495.1_ASM1842149v1/GCA_018421495.1_ASM1842149v1_genomic.gbff.gz
GCA_018421495.1_ASM1842149v1	GCA_018421495.1	https://ftp.ncbi.nlm.nih.gov/genomes/all/GCA/018/421/495/GCA_018421495.1_ASM1842149v1/GCA_018421495.1_ASM1842149v1_genomic.gbff.gz	Escherichia coli	Survcare408	blank	Urethral Swab	Germany	Homo sapiens	2019'			GCA_019054295.1_ASM1905429v1	GCA_019054295.1	https://ftp.ncbi.nlm.nih.gov/genomes/all/GCA/019/054/295/GCA_019054295.1_ASM1905429v1/GCA_019054295.1_ASM1905429v1_genomic.gbff.gz
GCA_019054295.1_ASM1905429v1	GCA_019054295.1	https://ftp.ncbi.nlm.nih.gov/genomes/all/GCA/019/054/295/GCA_019054295.1_ASM1905429v1/GCA_019054295.1_ASM1905429v1_genomic.gbff.gz	Escherichia coli	xz006	blank	fester	China: Xuzhou	Homo sapiens	2015-10-27'			GCA_019054235.1_ASM1905423v1	GCA_019054235.1	https://ftp.ncbi.nlm.nih.gov/genomes/all/GCA/019/054/235/GCA_019054235.1_ASM1905423v1/GCA_019054235.1_ASM1905423v1_genomic.gbff.gz
GCA_019054235.1_ASM1905423v1	GCA_019054235.1	https://ftp.ncbi.nlm.nih.gov/genomes/all/GCA/019/054/235/GCA_019054235.1_ASM1905423v1/GCA_019054235.1_ASM1905423v1_genomic.gbff.gz	Escherichia coli	xz019	blank	blood	China: Xuzhou	Homo sapiens	2018-07-11'			GCA_022406705.1_ASM2240670v1	GCA_022406705.1	https://ftp.ncbi.nlm.nih.gov/genomes/all/GCA/022/406/705/GCA_022406705.1_ASM2240670v1/GCA_022406705.1_ASM2240670v1_genomic.gbff.gz
GCA_022406705.1_ASM2240670v1	GCA_022406705.1	https://ftp.ncbi.nlm.nih.gov/genomes/all/GCA/022/406/705/GCA_022406705.1_ASM2240670v1/GCA_022406705.1_ASM2240670v1_genomic.gbff.gz	Escherichia coli	AR_0069	blank	blank	blank	blank	blank'			GCA_019054135.1_ASM1905413v1	GCA_019054135.1	https://ftp.ncbi.nlm.nih.gov/genomes/all/GCA/019/054/135/GCA_019054135.1_ASM1905413v1/GCA_019054135.1_ASM1905413v1_genomic.gbff.gz
GCA_019054135.1_ASM1905413v1	GCA_019054135.1	https://ftp.ncbi.nlm.nih.gov/genomes/all/GCA/019/054/135/GCA_019054135.1_ASM1905413v1/GCA_019054135.1_ASM1905413v1_genomic.gbff.gz	Escherichia coli	xz028	blank	blood	China: Xuzhou	Homo sapiens	2019-05-25'			GCA_021342715.1_ASM2134271v1	GCA_021342715.1	https://ftp.ncbi.nlm.nih.gov/genomes/all/GCA/021/342/715/GCA_021342715.1_ASM2134271v1/GCA_021342715.1_ASM2134271v1_genomic.gbff.gz
GCA_021342715.1_ASM2134271v1	GCA_021342715.1	https://ftp.ncbi.nlm.nih.gov/genomes/all/GCA/021/342/715/GCA_021342715.1_ASM2134271v1/GCA_021342715.1_ASM2134271v1_genomic.gbff.gz	Escherichia coli	E-T156	blank	anal swab	China	Homo sapiens	2020'			GCA_023273635.1_ASM2327363v1	GCA_023273635.1	https://ftp.ncbi.nlm.nih.gov/genomes/all/GCA/023/273/635/GCA_023273635.1_ASM2327363v1/GCA_023273635.1_ASM2327363v1_genomic.gbff.gz
GCA_023273635.1_ASM2327363v1	GCA_023273635.1	https://ftp.ncbi.nlm.nih.gov/genomes/all/GCA/023/273/635/GCA_023273635.1_ASM2327363v1/GCA_023273635.1_ASM2327363v1_genomic.gbff.gz	Escherichia coli	4F6-1	blank	sputum	China: Huizhou	Homo sapiens	2017-01-22'			GCA_027888715.1_ASM2788871v1	GCA_027888715.1	https://ftp.ncbi.nlm.nih.gov/genomes/all/GCA/027/888/715/GCA_027888715.1_ASM2788871v1/GCA_027888715.1_ASM2788871v1_genomic.gbff.gz
GCF_027888715.1_ASM2788871v1	GCA_027888715.1	https://ftp.ncbi.nlm.nih.gov/genomes/all/GCA/027/888/715/GCA_027888715.1_ASM2788871v1/GCA_027888715.1_ASM2788871v1_genomic.gbff.gz	Escherichia coli	EC6320	blank	secretion	China: Jiangsu	Homo sapiens	2016-12-28'			GCA_021343555.1_ASM2134355v1	GCA_021343555.1	https://ftp.ncbi.nlm.nih.gov/genomes/all/GCA/021/343/555/GCA_021343555.1_ASM2134355v1/GCA_021343555.1_ASM2134355v1_genomic.gbff.gz
GCA_021343555.1_ASM2134355v1	GCA_021343555.1	https://ftp.ncbi.nlm.nih.gov/genomes/all/GCA/021/343/555/GCA_021343555.1_ASM2134355v1/GCA_021343555.1_ASM2134355v1_genomic.gbff.gz	Escherichia coli	P405-2-1	blank	anal swab	China	Homo sapiens	2018'			GCA_026412705.1_ASM2641270v1	GCA_026412705.1	https://ftp.ncbi.nlm.nih.gov/genomes/all/GCA/026/412/705/GCA_026412705.1_ASM2641270v1/GCA_026412705.1_ASM2641270v1_genomic.gbff.gz
GCF_026412705.1_ASM2641270v1	GCA_026412705.1	https://ftp.ncbi.nlm.nih.gov/genomes/all/GCA/026/412/705/GCA_026412705.1_ASM2641270v1/GCA_026412705.1_ASM2641270v1_genomic.gbff.gz	Escherichia coli	ID1000152	blank	blank	USA: California, Alameda County	Homo sapiens	2017-01/2019-12'			GCA_022558945.1_ASM2255894v1	GCA_022558945.1	https://ftp.ncbi.nlm.nih.gov/genomes/all/GCA/022/558/945/GCA_022558945.1_ASM2255894v1/GCA_022558945.1_ASM2255894v1_genomic.gbff.gz
GCA_022558945.1_ASM2255894v1	GCA_022558945.1	https://ftp.ncbi.nlm.nih.gov/genomes/all/GCA/022/558/945/GCA_022558945.1_ASM2255894v1/GCA_022558945.1_ASM2255894v1_genomic.gbff.gz	Escherichia coli	EC9	blank	urine	China: Hangzhou	Homo sapiens	2016-07-28'			GCA_026107355.1_ASM2610735v1	GCA_026107355.1	https://ftp.ncbi.nlm.nih.gov/genomes/all/GCA/026/107/355/GCA_026107355.1_ASM2610735v1/GCA_026107355.1_ASM2610735v1_genomic.gbff.gz
GCF_026107355.1_ASM2610735v1	GCA_026107355.1	https://ftp.ncbi.nlm.nih.gov/genomes/all/GCA/026/107/355/GCA_026107355.1_ASM2610735v1/GCA_026107355.1_ASM2610735v1_genomic.gbff.gz	Escherichia coli	C299	blank	urine	Thailand	Homo sapiens	2016-08-02'			GCA_019054555.1_ASM1905455v1	GCA_019054555.1	https://ftp.ncbi.nlm.nih.gov/genomes/all/GCA/019/054/555/GCA_019054555.1_ASM1905455v1/GCA_019054555.1_ASM1905455v1_genomic.gbff.gz
GCA_019054555.1_ASM1905455v1	GCA_019054555.1	https://ftp.ncbi.nlm.nih.gov/genomes/all/GCA/019/054/555/GCA_019054555.1_ASM1905455v1/GCA_019054555.1_ASM1905455v1_genomic.gbff.gz	Escherichia coli	xz010	blank	mid-portion urine	China: Xuzhou	Homo sapiens	2015-12-14'			GCA_023273745.1_ASM2327374v1	GCA_023273745.1	https://ftp.ncbi.nlm.nih.gov/genomes/all/GCA/023/273/745/GCA_023273745.1_ASM2327374v1/GCA_023273745.1_ASM2327374v1_genomic.gbff.gz
GCA_023273745.1_ASM2327374v1	GCA_023273745.1	https://ftp.ncbi.nlm.nih.gov/genomes/all/GCA/023/273/745/GCA_023273745.1_ASM2327374v1/GCA_023273745.1_ASM2327374v1_genomic.gbff.gz	Escherichia coli	3E6-1	blank	blood	China: Huizhou	Homo sapiens	2013-12-25'			GCA_019054415.1_ASM1905441v1	GCA_019054415.1	https://ftp.ncbi.nlm.nih.gov/genomes/all/GCA/019/054/415/GCA_019054415.1_ASM1905441v1/GCA_019054415.1_ASM1905441v1_genomic.gbff.gz
GCA_019054415.1_ASM1905441v1	GCA_019054415.1	https://ftp.ncbi.nlm.nih.gov/genomes/all/GCA/019/054/415/GCA_019054415.1_ASM1905441v1/GCA_019054415.1_ASM1905441v1_genomic.gbff.gz	Escherichia coli	xz009	blank	blood	China: Xuzhou	Homo sapiens	2015-12-07'			GCA_022095815.1_ASM2209581v1	GCA_022095815.1	https://ftp.ncbi.nlm.nih.gov/genomes/all/GCA/022/095/815/GCA_022095815.1_ASM2209581v1/GCA_022095815.1_ASM2209581v1_genomic.gbff.gz
GCA_022095815.1_ASM2209581v1	GCA_022095815.1	https://ftp.ncbi.nlm.nih.gov/genomes/all/GCA/022/095/815/GCA_022095815.1_ASM2209581v1/GCA_022095815.1_ASM2209581v1_genomic.gbff.gz	Escherichia coli	MDS-50825040-TC-Tet-4-38	blank	Laboratory	Norway	blank	2021-03-23'			GCA_019054085.1_ASM1905408v1	GCA_019054085.1	https://ftp.ncbi.nlm.nih.gov/genomes/all/GCA/019/054/085/GCA_019054085.1_ASM1905408v1/GCA_019054085.1_ASM1905408v1_genomic.gbff.gz
GCA_019054085.1_ASM1905408v1	GCA_019054085.1	https://ftp.ncbi.nlm.nih.gov/genomes/all/GCA/019/054/085/GCA_019054085.1_ASM1905408v1/GCA_019054085.1_ASM1905408v1_genomic.gbff.gz	Escherichia coli	xz027	blank	urine	China: Xuzhou	Homo sapiens	2019-05-08'			GCA_018884065.1_ASM1888406v1	GCA_018884065.1	https://ftp.ncbi.nlm.nih.gov/genomes/all/GCA/018/884/065/GCA_018884065.1_ASM1888406v1/GCA_018884065.1_ASM1888406v1_genomic.gbff.gz
GCA_018884065.1_ASM1888406v1	GCA_018884065.1	https://ftp.ncbi.nlm.nih.gov/genomes/all/GCA/018/884/065/GCA_018884065.1_ASM1888406v1/GCA_018884065.1_ASM1888406v1_genomic.gbff.gz	Escherichia coli	E2	blank	ascitic fluid	Egypt:Giza	Homo sapiens	2015'			GCA_019051295.1_ASM1905129v1	GCA_019051295.1	https://ftp.ncbi.nlm.nih.gov/genomes/all/GCA/019/051/295/GCA_019051295.1_ASM1905129v1/GCA_019051295.1_ASM1905129v1_genomic.gbff.gz
GCA_019051295.1_ASM1905129v1	GCA_019051295.1	https://ftp.ncbi.nlm.nih.gov/genomes/all/GCA/019/051/295/GCA_019051295.1_ASM1905129v1/GCA_019051295.1_ASM1905129v1_genomic.gbff.gz	Escherichia coli	xz118	blank	sputum	China: Xuzhou	Homo sapiens	2018-12-19'			GCA_014117645.2_ASM1411764v2	GCA_014117645.2	https://ftp.ncbi.nlm.nih.gov/genomes/all/GCA/014/117/645/GCA_014117645.2_ASM1411764v2/GCA_014117645.2_ASM1411764v2_genomic.gbff.gz
GCA_014117645.2_ASM1411764v2	GCA_014117645.2	https://ftp.ncbi.nlm.nih.gov/genomes/all/GCA/014/117/645/GCA_014117645.2_ASM1411764v2/GCA_014117645.2_ASM1411764v2_genomic.gbff.gz	Escherichia coli	54881	blank	rectal swab	Thailand: Nan	Homo sapiens	2017-04'			GCA_016901505.1_ASM1690150v1	GCA_016901505.1	https://ftp.ncbi.nlm.nih.gov/genomes/all/GCA/016/901/505/GCA_016901505.1_ASM1690150v1/GCA_016901505.1_ASM1690150v1_genomic.gbff.gz
GCA_016901505.1_ASM1690150v1	GCA_016901505.1	https://ftp.ncbi.nlm.nih.gov/genomes/all/GCA/016/901/505/GCA_016901505.1_ASM1690150v1/GCA_016901505.1_ASM1690150v1_genomic.gbff.gz	Escherichia coli	Marseille-Q1951	blank	catheter tip	Lebanon	Homo sapiens	19-Jun-2019'			GCA_027888115.1_ASM2788811v1	GCA_027888115.1	https://ftp.ncbi.nlm.nih.gov/genomes/all/GCA/027/888/115/GCA_027888115.1_ASM2788811v1/GCA_027888115.1_ASM2788811v1_genomic.gbff.gz
GCF_027888115.1_ASM2788811v1	GCA_027888115.1	https://ftp.ncbi.nlm.nih.gov/genomes/all/GCA/027/888/115/GCA_027888115.1_ASM2788811v1/GCA_027888115.1_ASM2788811v1_genomic.gbff.gz	Escherichia coli	EC12187	blank	urine	China: Jiangsu	Homo sapiens	2019-10-11'			GCA_023244445.1_ASM2324444v1	GCA_023244445.1	https://ftp.ncbi.nlm.nih.gov/genomes/all/GCA/023/244/445/GCA_023244445.1_ASM2324444v1/GCA_023244445.1_ASM2324444v1_genomic.gbff.gz
GCA_023244445.1_ASM2324444v1	GCA_023244445.1	https://ftp.ncbi.nlm.nih.gov/genomes/all/GCA/023/244/445/GCA_023244445.1_ASM2324444v1/GCA_023244445.1_ASM2324444v1_genomic.gbff.gz	Escherichia coli	G3P13	blank	stool	China: Guigang City, Guangxi Province	swine	2017-08'			GCA_027888315.1_ASM2788831v1	GCA_027888315.1	https://ftp.ncbi.nlm.nih.gov/genomes/all/GCA/027/888/315/GCA_027888315.1_ASM2788831v1/GCA_027888315.1_ASM2788831v1_genomic.gbff.gz
GCF_027888315.1_ASM2788831v1	GCA_027888315.1	https://ftp.ncbi.nlm.nih.gov/genomes/all/GCA/027/888/315/GCA_027888315.1_ASM2788831v1/GCA_027888315.1_ASM2788831v1_genomic.gbff.gz	Escherichia coli	EC9843	blank	urine	China: Jiangsu	Homo sapiens	2018-11-02'			GCA_929617055.1_cpe099	GCA_929617055.1	https://ftp.ncbi.nlm.nih.gov/genomes/all/GCA/929/617/055/GCA_929617055.1_cpe099/GCA_929617055.1_cpe099_genomic.gbff.gz
GCA_929617055.1_cpe099	GCA_929617055.1	https://ftp.ncbi.nlm.nih.gov/genomes/all/GCA/929/617/055/GCA_929617055.1_cpe099/GCA_929617055.1_cpe099_genomic.gbff.gz	Escherichia coli	cpe099	NA	screen	blank	blank	blank'			GCA_018316615.1_ASM1831661v1	GCA_018316615.1	https://ftp.ncbi.nlm.nih.gov/genomes/all/GCA/018/316/615/GCA_018316615.1_ASM1831661v1/GCA_018316615.1_ASM1831661v1_genomic.gbff.gz
GCA_018316615.1_ASM1831661v1	GCA_018316615.1	https://ftp.ncbi.nlm.nih.gov/genomes/all/GCA/018/316/615/GCA_018316615.1_ASM1831661v1/GCA_018316615.1_ASM1831661v1_genomic.gbff.gz	Escherichia coli	EC16	blank	ascites	China: Jinhua	blank	2019-08-25'			GCA_026412385.1_ASM2641238v1	GCA_026412385.1	https://ftp.ncbi.nlm.nih.gov/genomes/all/GCA/026/412/385/GCA_026412385.1_ASM2641238v1/GCA_026412385.1_ASM2641238v1_genomic.gbff.gz
GCF_026412385.1_ASM2641238v1	GCA_026412385.1	https://ftp.ncbi.nlm.nih.gov/genomes/all/GCA/026/412/385/GCA_026412385.1_ASM2641238v1/GCA_026412385.1_ASM2641238v1_genomic.gbff.gz	Escherichia coli	ID1000301	blank	blank	USA: California, Alameda County	Homo sapiens	2017-01/2019-12'			GCA_002891455.1_ASM289145v1	GCA_002891455.1	https://ftp.ncbi.nlm.nih.gov/genomes/all/GCA/002/891/455/GCA_002891455.1_ASM289145v1/GCA_002891455.1_ASM289145v1_genomic.gbff.gz
GCF_002891455.1_ASM289145v1	GCA_002891455.1	https://ftp.ncbi.nlm.nih.gov/genomes/all/GCA/002/891/455/GCA_002891455.1_ASM289145v1/GCA_002891455.1_ASM289145v1_genomic.gbff.gz	Escherichia coli	705	blank	cloaca swabs from commercial farm	China: Shandong	chicken	2014-11'			GCA_025583125.1_ASM2558312v1	GCA_025583125.1	https://ftp.ncbi.nlm.nih.gov/genomes/all/GCA/025/583/125/GCA_025583125.1_ASM2558312v1/GCA_025583125.1_ASM2558312v1_genomic.gbff.gz
GCF_025583125.1_ASM2558312v1	GCA_025583125.1	https://ftp.ncbi.nlm.nih.gov/genomes/all/GCA/025/583/125/GCA_025583125.1_ASM2558312v1/GCA_025583125.1_ASM2558312v1_genomic.gbff.gz	Escherichia coli	YZMd20-3	blank	feces	China: Yangzhou	duck	2019-04-01'			GCA_026420965.1_ASM2642096v1	GCA_026420965.1	https://ftp.ncbi.nlm.nih.gov/genomes/all/GCA/026/420/965/GCA_026420965.1_ASM2642096v1/GCA_026420965.1_ASM2642096v1_genomic.gbff.gz
GCF_026420965.1_ASM2642096v1	GCA_026420965.1	https://ftp.ncbi.nlm.nih.gov/genomes/all/GCA/026/420/965/GCA_026420965.1_ASM2642096v1/GCA_026420965.1_ASM2642096v1_genomic.gbff.gz	Escherichia coli	A3025	blank	blood	Greece	Homo sapiens	2021-01-01'			GCA_023273585.1_ASM2327358v1	GCA_023273585.1	https://ftp.ncbi.nlm.nih.gov/genomes/all/GCA/023/273/585/GCA_023273585.1_ASM2327358v1/GCA_023273585.1_ASM2327358v1_genomic.gbff.gz
GCA_023273585.1_ASM2327358v1	GCA_023273585.1	https://ftp.ncbi.nlm.nih.gov/genomes/all/GCA/023/273/585/GCA_023273585.1_ASM2327358v1/GCA_023273585.1_ASM2327358v1_genomic.gbff.gz	Escherichia coli	E-3G1	blank	sputum	China: Huizhou	Homo sapiens	2014-05-08'			GCA_022558845.1_ASM2255884v1	GCA_022558845.1	https://ftp.ncbi.nlm.nih.gov/genomes/all/GCA/022/558/845/GCA_022558845.1_ASM2255884v1/GCA_022558845.1_ASM2255884v1_genomic.gbff.gz
GCA_022558845.1_ASM2255884v1	GCA_022558845.1	https://ftp.ncbi.nlm.nih.gov/genomes/all/GCA/022/558/845/GCA_022558845.1_ASM2255884v1/GCA_022558845.1_ASM2255884v1_genomic.gbff.gz	Escherichia coli	EC15	blank	urine	China: Hangzhou	Homo sapiens	2016-12-01'			GCA_027887575.1_ASM2788757v1	GCA_027887575.1	https://ftp.ncbi.nlm.nih.gov/genomes/all/GCA/027/887/575/GCA_027887575.1_ASM2788757v1/GCA_027887575.1_ASM2788757v1_genomic.gbff.gz
GCF_027887575.1_ASM2788757v1	GCA_027887575.1	https://ftp.ncbi.nlm.nih.gov/genomes/all/GCA/027/887/575/GCA_027887575.1_ASM2788757v1/GCA_027887575.1_ASM2788757v1_genomic.gbff.gz	Escherichia coli	EC15702	blank	secretion	China: Jiangsu	Homo sapiens	2021-05-18'			GCA_026689355.1_ASM2668935v1	GCA_026689355.1	https://ftp.ncbi.nlm.nih.gov/genomes/all/GCA/026/689/355/GCA_026689355.1_ASM2668935v1/GCA_026689355.1_ASM2668935v1_genomic.gbff.gz
GCF_026689355.1_ASM2668935v1	GCA_026689355.1	https://ftp.ncbi.nlm.nih.gov/genomes/all/GCA/026/689/355/GCA_026689355.1_ASM2668935v1/GCA_026689355.1_ASM2668935v1_genomic.gbff.gz	Escherichia coli	GTEN_23	blank	blank	USA: Massachusetts	Homo sapiens	blank'			GCA_027988635.1_ASM2798863v1	GCA_027988635.1	https://ftp.ncbi.nlm.nih.gov/genomes/all/GCA/027/988/635/GCA_027988635.1_ASM2798863v1/GCA_027988635.1_ASM2798863v1_genomic.gbff.gz
GCF_027988635.1_ASM2798863v1	GCA_027988635.1	https://ftp.ncbi.nlm.nih.gov/genomes/all/GCA/027/988/635/GCA_027988635.1_ASM2798863v1/GCA_027988635.1_ASM2798863v1_genomic.gbff.gz	Escherichia coli	253G8	blank	blank	France	Homo sapiens	2020'			GCA_028825665.1_ASM2882566v1	GCA_028825665.1	https://ftp.ncbi.nlm.nih.gov/genomes/all/GCA/028/825/665/GCA_028825665.1_ASM2882566v1/GCA_028825665.1_ASM2882566v1_genomic.gbff.gz
GCF_028825665.1_ASM2882566v1	GCA_028825665.1	https://ftp.ncbi.nlm.nih.gov/genomes/all/GCA/028/825/665/GCA_028825665.1_ASM2882566v1/GCA_028825665.1_ASM2882566v1_genomic.gbff.gz	Escherichia coli	CHS109	blank	blood	China: Shijiazhuang	blank	2022-04-13'			GCA_019926665.1_ASM1992666v1	GCA_019926665.1	https://ftp.ncbi.nlm.nih.gov/genomes/all/GCA/019/926/665/GCA_019926665.1_ASM1992666v1/GCA_019926665.1_ASM1992666v1_genomic.gbff.gz
GCA_019926665.1_ASM1992666v1	GCA_019926665.1	https://ftp.ncbi.nlm.nih.gov/genomes/all/GCA/019/926/665/GCA_019926665.1_ASM1992666v1/GCA_019926665.1_ASM1992666v1_genomic.gbff.gz	Escherichia coli	ZDHYF796	blank	urine	China: Zhengzhou	Homo sapiens	2019-06-24'			GCA_001509665.1_ASM150966v1	GCA_001509665.1	https://ftp.ncbi.nlm.nih.gov/genomes/all/GCA/001/509/665/GCA_001509665.1_ASM150966v1/GCA_001509665.1_ASM150966v1_genomic.gbff.gz
GCF_001509665.1_ASM150966v1	GCA_001509665.1	https://ftp.ncbi.nlm.nih.gov/genomes/all/GCA/001/509/665/GCA_001509665.1_ASM150966v1/GCA_001509665.1_ASM150966v1_genomic.gbff.gz	Escherichia coli	E4	blank	nasal fester cultures	China: Zhe Jiang	Homo sapiens	2014-08-25'			GCA_027888215.1_ASM2788821v1	GCA_027888215.1	https://ftp.ncbi.nlm.nih.gov/genomes/all/GCA/027/888/215/GCA_027888215.1_ASM2788821v1/GCA_027888215.1_ASM2788821v1_genomic.gbff.gz
GCF_027888215.1_ASM2788821v1	GCA_027888215.1	https://ftp.ncbi.nlm.nih.gov/genomes/all/GCA/027/888/215/GCA_027888215.1_ASM2788821v1/GCA_027888215.1_ASM2788821v1_genomic.gbff.gz	Escherichia coli	EC12010	blank	urine	China: Jiangsu	Homo sapiens	2019-09-15'			GCA_023554575.1_ASM2355457v1	GCA_023554575.1	https://ftp.ncbi.nlm.nih.gov/genomes/all/GCA/023/554/575/GCA_023554575.1_ASM2355457v1/GCA_023554575.1_ASM2355457v1_genomic.gbff.gz
GCA_023554575.1_ASM2355457v1	GCA_023554575.1	https://ftp.ncbi.nlm.nih.gov/genomes/all/GCA/023/554/575/GCA_023554575.1_ASM2355457v1/GCA_023554575.1_ASM2355457v1_genomic.gbff.gz	Escherichia coli	140032	blank	blood	China: Chengdu, Sichuan	Homo sapiens	2019-05-09'			GCA_019054145.1_ASM1905414v1	GCA_019054145.1	https://ftp.ncbi.nlm.nih.gov/genomes/all/GCA/019/054/145/GCA_019054145.1_ASM1905414v1/GCA_019054145.1_ASM1905414v1_genomic.gbff.gz
GCA_019054145.1_ASM1905414v1	GCA_019054145.1	https://ftp.ncbi.nlm.nih.gov/genomes/all/GCA/019/054/145/GCA_019054145.1_ASM1905414v1/GCA_019054145.1_ASM1905414v1_genomic.gbff.gz	Escherichia coli	xz005	blank	urethra catheter	China: Xuzhou	Homo sapiens	2015-09-10'			GCA_020149605.1_ASM2014960v1	GCA_020149605.1	https://ftp.ncbi.nlm.nih.gov/genomes/all/GCA/020/149/605/GCA_020149605.1_ASM2014960v1/GCA_020149605.1_ASM2014960v1_genomic.gbff.gz
GCA_020149605.1_ASM2014960v1	GCA_020149605.1	https://ftp.ncbi.nlm.nih.gov/genomes/all/GCA/020/149/605/GCA_020149605.1_ASM2014960v1/GCA_020149605.1_ASM2014960v1_genomic.gbff.gz	Escherichia coli	NDM4	blank	Pelvic abcsess	USA: Baltimore	Homo sapiens	2020'			GCA_028464445.1_ASM2846444v1	GCA_028464445.1	https://ftp.ncbi.nlm.nih.gov/genomes/all/GCA/028/464/445/GCA_028464445.1_ASM2846444v1/GCA_028464445.1_ASM2846444v1_genomic.gbff.gz
GCF_028464445.1_ASM2846444v1	GCA_028464445.1	https://ftp.ncbi.nlm.nih.gov/genomes/all/GCA/028/464/445/GCA_028464445.1_ASM2846444v1/GCA_028464445.1_ASM2846444v1_genomic.gbff.gz	Escherichia coli	BZ1601	blank	blank	China: Shandong	Homo sapiens	2021-09'			GCA_023006365.1_ASM2300636v1	GCA_023006365.1	https://ftp.ncbi.nlm.nih.gov/genomes/all/GCA/023/006/365/GCA_023006365.1_ASM2300636v1/GCA_023006365.1_ASM2300636v1_genomic.gbff.gz
GCA_023006365.1_ASM2300636v1	GCA_023006365.1	https://ftp.ncbi.nlm.nih.gov/genomes/all/GCA/023/006/365/GCA_023006365.1_ASM2300636v1/GCA_023006365.1_ASM2300636v1_genomic.gbff.gz	Escherichia coli	CREC003	blank	blank	blank	Homo sapiens	blank'			GCA_026014055.1_ASM2601405v1	GCA_026014055.1	https://ftp.ncbi.nlm.nih.gov/genomes/all/GCA/026/014/055/GCA_026014055.1_ASM2601405v1/GCA_026014055.1_ASM2601405v1_genomic.gbff.gz
GCF_026014055.1_ASM2601405v1	GCA_026014055.1	https://ftp.ncbi.nlm.nih.gov/genomes/all/GCA/026/014/055/GCA_026014055.1_ASM2601405v1/GCA_026014055.1_ASM2601405v1_genomic.gbff.gz	Escherichia coli	KR140	blank	vaginal swab [SNOMED:258520000]	Germany: Regensburg	Homo sapiens	2016'			GCA_020168115.1_ASM2016811v1	GCA_020168115.1	https://ftp.ncbi.nlm.nih.gov/genomes/all/GCA/020/168/115/GCA_020168115.1_ASM2016811v1/GCA_020168115.1_ASM2016811v1_genomic.gbff.gz
GCA_020168115.1_ASM2016811v1	GCA_020168115.1	https://ftp.ncbi.nlm.nih.gov/genomes/all/GCA/020/168/115/GCA_020168115.1_ASM2016811v1/GCA_020168115.1_ASM2016811v1_genomic.gbff.gz	Escherichia coli	C5492	blank	patient with infection	China: Hebei	Homo sapiens	2019-03-11'			GCA_021022895.1_ASM2102289v1	GCA_021022895.1	https://ftp.ncbi.nlm.nih.gov/genomes/all/GCA/021/022/895/GCA_021022895.1_ASM2102289v1/GCA_021022895.1_ASM2102289v1_genomic.gbff.gz
GCA_021022895.1_ASM2102289v1	GCA_021022895.1	https://ftp.ncbi.nlm.nih.gov/genomes/all/GCA/021/022/895/GCA_021022895.1_ASM2102289v1/GCA_021022895.1_ASM2102289v1_genomic.gbff.gz	Escherichia coli	TAK 149	blank	dry sand	Nigeria: Lagos, Takwa Bay	blank	31-Oct-2017'			GCA_015330075.1_ASM1533007v1	GCA_015330075.1	https://ftp.ncbi.nlm.nih.gov/genomes/all/GCA/015/330/075/GCA_015330075.1_ASM1533007v1/GCA_015330075.1_ASM1533007v1_genomic.gbff.gz
GCA_015330075.1_ASM1533007v1	GCA_015330075.1	https://ftp.ncbi.nlm.nih.gov/genomes/all/GCA/015/330/075/GCA_015330075.1_ASM1533007v1/GCA_015330075.1_ASM1533007v1_genomic.gbff.gz	Escherichia coli	J21	blank	Rectal swab	India: Rajsthan	Homo sapiens	2018'			GCA_026411915.1_ASM2641191v1	GCA_026411915.1	https://ftp.ncbi.nlm.nih.gov/genomes/all/GCA/026/411/915/GCA_026411915.1_ASM2641191v1/GCA_026411915.1_ASM2641191v1_genomic.gbff.gz
GCF_026411915.1_ASM2641191v1	GCA_026411915.1	https://ftp.ncbi.nlm.nih.gov/genomes/all/GCA/026/411/915/GCA_026411915.1_ASM2641191v1/GCA_026411915.1_ASM2641191v1_genomic.gbff.gz	Escherichia coli	ID1000654	blank	blank	USA: California, Alameda County	Homo sapiens	2017-01/2019-12'			GCA_025583565.1_ASM2558356v1	GCA_025583565.1	https://ftp.ncbi.nlm.nih.gov/genomes/all/GCA/025/583/565/GCA_025583565.1_ASM2558356v1/GCA_025583565.1_ASM2558356v1_genomic.gbff.gz
GCF_025583565.1_ASM2558356v1	GCA_025583565.1	https://ftp.ncbi.nlm.nih.gov/genomes/all/GCA/025/583/565/GCA_025583565.1_ASM2558356v1/GCA_025583565.1_ASM2558356v1_genomic.gbff.gz	Escherichia coli	YZLc4-1	blank	feces	China: Yangzhou	chicken	2019-04-01'			GCA_023244175.1_ASM2324417v1	GCA_023244175.1	https://ftp.ncbi.nlm.nih.gov/genomes/all/GCA/023/244/175/GCA_023244175.1_ASM2324417v1/GCA_023244175.1_ASM2324417v1_genomic.gbff.gz
GCA_023244175.1_ASM2324417v1	GCA_023244175.1	https://ftp.ncbi.nlm.nih.gov/genomes/all/GCA/023/244/175/GCA_023244175.1_ASM2324417v1/GCA_023244175.1_ASM2324417v1_genomic.gbff.gz	Escherichia coli	FS8-1	blank	stool	China: Foshan City, Guangdong Province	swine	2015-06'			GCA_947390125.1_17_8104639_assembly	GCA_947390125.1	https://ftp.ncbi.nlm.nih.gov/genomes/all/GCA/947/390/125/GCA_947390125.1_17-8104639_assembly/GCA_947390125.1_17-8104639_assembly_genomic.gbff.gz
GCF_947390125.1_17_8104639_assembly	GCA_947390125.1	https://ftp.ncbi.nlm.nih.gov/genomes/all/GCA/947/390/125/GCA_947390125.1_17-8104639_assembly/GCA_947390125.1_17-8104639_assembly_genomic.gbff.gz	Escherichia coli	ST405	blank	NHS Scotland	blank	blank	blank'			GCA_017168755.1_ASM1716875v1	GCA_017168755.1	https://ftp.ncbi.nlm.nih.gov/genomes/all/GCA/017/168/755/GCA_017168755.1_ASM1716875v1/GCA_017168755.1_ASM1716875v1_genomic.gbff.gz
GCA_017168755.1_ASM1716875v1	GCA_017168755.1	https://ftp.ncbi.nlm.nih.gov/genomes/all/GCA/017/168/755/GCA_017168755.1_ASM1716875v1/GCA_017168755.1_ASM1716875v1_genomic.gbff.gz	Escherichia coli	KEC2	blank	blank	Kenya: Nairobi	Homo sapiens	2019-07-25'			GCA_011077275.1_ASM1107727v1	GCA_011077275.1	https://ftp.ncbi.nlm.nih.gov/genomes/all/GCA/011/077/275/GCA_011077275.1_ASM1107727v1/GCA_011077275.1_ASM1107727v1_genomic.gbff.gz
GCA_011077275.1_ASM1107727v1	GCA_011077275.1	https://ftp.ncbi.nlm.nih.gov/genomes/all/GCA/011/077/275/GCA_011077275.1_ASM1107727v1/GCA_011077275.1_ASM1107727v1_genomic.gbff.gz	Escherichia coli	M-23-X3	blank	blank	China: Shandong	Fly on chicken farm	2016'			GCA_019053335.1_ASM1905333v1	GCA_019053335.1	https://ftp.ncbi.nlm.nih.gov/genomes/all/GCA/019/053/335/GCA_019053335.1_ASM1905333v1/GCA_019053335.1_ASM1905333v1_genomic.gbff.gz
GCA_019053335.1_ASM1905333v1	GCA_019053335.1	https://ftp.ncbi.nlm.nih.gov/genomes/all/GCA/019/053/335/GCA_019053335.1_ASM1905333v1/GCA_019053335.1_ASM1905333v1_genomic.gbff.gz	Escherichia coli	xz067	blank	blood	China: Xuzhou	Homo sapiens	2018-08-21'			GCA_905330145.2_AI2843v1_cpp	GCA_905330145.2	https://ftp.ncbi.nlm.nih.gov/genomes/all/GCA/905/330/145/GCA_905330145.2_AI2843v1_cpp/GCA_905330145.2_AI2843v1_cpp_genomic.gbff.gz
GCA_905330145.2_AI2843v1_cpp	GCA_905330145.2	https://ftp.ncbi.nlm.nih.gov/genomes/all/GCA/905/330/145/GCA_905330145.2_AI2843v1_cpp/GCA_905330145.2_AI2843v1_cpp_genomic.gbff.gz	Escherichia coli	blank	blank	Hospital Clinic (Barcelona)	blank	blank	blank'			GCA_023273655.1_ASM2327365v1	GCA_023273655.1	https://ftp.ncbi.nlm.nih.gov/genomes/all/GCA/023/273/655/GCA_023273655.1_ASM2327365v1/GCA_023273655.1_ASM2327365v1_genomic.gbff.gz
GCA_023273655.1_ASM2327365v1	GCA_023273655.1	https://ftp.ncbi.nlm.nih.gov/genomes/all/GCA/023/273/655/GCA_023273655.1_ASM2327365v1/GCA_023273655.1_ASM2327365v1_genomic.gbff.gz	Escherichia coli	3F6-2	blank	sputum	China: Huizhou	Homo sapiens	2014-03-07'			GCA_027988775.1_ASM2798877v1	GCA_027988775.1	https://ftp.ncbi.nlm.nih.gov/genomes/all/GCA/027/988/775/GCA_027988775.1_ASM2798877v1/GCA_027988775.1_ASM2798877v1_genomic.gbff.gz
GCF_027988775.1_ASM2798877v1	GCA_027988775.1	https://ftp.ncbi.nlm.nih.gov/genomes/all/GCA/027/988/775/GCA_027988775.1_ASM2798877v1/GCA_027988775.1_ASM2798877v1_genomic.gbff.gz	Escherichia coli	248J4	blank	blank	France	Homo sapiens	2020'			GCA_027888755.1_ASM2788875v1	GCA_027888755.1	https://ftp.ncbi.nlm.nih.gov/genomes/all/GCA/027/888/755/GCA_027888755.1_ASM2788875v1/GCA_027888755.1_ASM2788875v1_genomic.gbff.gz
GCF_027888755.1_ASM2788875v1	GCA_027888755.1	https://ftp.ncbi.nlm.nih.gov/genomes/all/GCA/027/888/755/GCA_027888755.1_ASM2788875v1/GCA_027888755.1_ASM2788875v1_genomic.gbff.gz	Escherichia coli	EC5780	blank	sputum	China: Jiangsu	Homo sapiens	2016-08-19'			GCA_021568375.1_ASM2156837v1	GCA_021568375.1	https://ftp.ncbi.nlm.nih.gov/genomes/all/GCA/021/568/375/GCA_021568375.1_ASM2156837v1/GCA_021568375.1_ASM2156837v1_genomic.gbff.gz
GCA_021568375.1_ASM2156837v1	GCA_021568375.1	https://ftp.ncbi.nlm.nih.gov/genomes/all/GCA/021/568/375/GCA_021568375.1_ASM2156837v1/GCA_021568375.1_ASM2156837v1_genomic.gbff.gz	Escherichia coli	B28	blank	water	France: Montpellier, Verdanson river	blank	2015-09-21'			GCA_022558825.1_ASM2255882v1	GCA_022558825.1	https://ftp.ncbi.nlm.nih.gov/genomes/all/GCA/022/558/825/GCA_022558825.1_ASM2255882v1/GCA_022558825.1_ASM2255882v1_genomic.gbff.gz
GCA_022558825.1_ASM2255882v1	GCA_022558825.1	https://ftp.ncbi.nlm.nih.gov/genomes/all/GCA/022/558/825/GCA_022558825.1_ASM2255882v1/GCA_022558825.1_ASM2255882v1_genomic.gbff.gz	Escherichia coli	EC18	blank	urine	China: Hangzhou	Homo sapiens	2016-12-20'			GCA_027887595.1_ASM2788759v1	GCA_027887595.1	https://ftp.ncbi.nlm.nih.gov/genomes/all/GCA/027/887/595/GCA_027887595.1_ASM2788759v1/GCA_027887595.1_ASM2788759v1_genomic.gbff.gz
GCF_027887595.1_ASM2788759v1	GCA_027887595.1	https://ftp.ncbi.nlm.nih.gov/genomes/all/GCA/027/887/595/GCA_027887595.1_ASM2788759v1/GCA_027887595.1_ASM2788759v1_genomic.gbff.gz	Escherichia coli	EC15503	blank	urine	China: Jiangsu	Homo sapiens	2021-04-12'			GCA_017168985.1_ASM1716898v1	GCA_017168985.1	https://ftp.ncbi.nlm.nih.gov/genomes/all/GCA/017/168/985/GCA_017168985.1_ASM1716898v1/GCA_017168985.1_ASM1716898v1_genomic.gbff.gz
GCA_017168985.1_ASM1716898v1	GCA_017168985.1	https://ftp.ncbi.nlm.nih.gov/genomes/all/GCA/017/168/985/GCA_017168985.1_ASM1716898v1/GCA_017168985.1_ASM1716898v1_genomic.gbff.gz	Escherichia coli	KEC1	blank	blank	Kenya: Kisii	Homo sapiens	2018-07-02'			GCA_020149465.1_ASM2014946v1	GCA_020149465.1	https://ftp.ncbi.nlm.nih.gov/genomes/all/GCA/020/149/465/GCA_020149465.1_ASM2014946v1/GCA_020149465.1_ASM2014946v1_genomic.gbff.gz
GCA_020149465.1_ASM2014946v1	GCA_020149465.1	https://ftp.ncbi.nlm.nih.gov/genomes/all/GCA/020/149/465/GCA_020149465.1_ASM2014946v1/GCA_020149465.1_ASM2014946v1_genomic.gbff.gz	Escherichia coli	SUISSEKPC3NDM5	blank	urine	Switzerland: Basel	Homo sapiens	2020-11-06'			GCA_020786295.1_ASM2078629v1	GCA_020786295.1	https://ftp.ncbi.nlm.nih.gov/genomes/all/GCA/020/786/295/GCA_020786295.1_ASM2078629v1/GCA_020786295.1_ASM2078629v1_genomic.gbff.gz
GCA_020786295.1_ASM2078629v1	GCA_020786295.1	https://ftp.ncbi.nlm.nih.gov/genomes/all/GCA/020/786/295/GCA_020786295.1_ASM2078629v1/GCA_020786295.1_ASM2078629v1_genomic.gbff.gz	Escherichia coli	S20EP	blank	blank	blank	Homo sapiens	blank'			GCA_020168575.1_ASM2016857v1	GCA_020168575.1	https://ftp.ncbi.nlm.nih.gov/genomes/all/GCA/020/168/575/GCA_020168575.1_ASM2016857v1/GCA_020168575.1_ASM2016857v1_genomic.gbff.gz
GCA_020168575.1_ASM2016857v1	GCA_020168575.1	https://ftp.ncbi.nlm.nih.gov/genomes/all/GCA/020/168/575/GCA_020168575.1_ASM2016857v1/GCA_020168575.1_ASM2016857v1_genomic.gbff.gz	Escherichia coli	C6620	blank	patient with infection	China: Shandong	Homo sapiens	2019-11-03'			GCA_024298545.1_ASM2429854v1	GCA_024298545.1	https://ftp.ncbi.nlm.nih.gov/genomes/all/GCA/024/298/545/GCA_024298545.1_ASM2429854v1/GCA_024298545.1_ASM2429854v1_genomic.gbff.gz
GCF_024298545.1_ASM2429854v1	GCA_024298545.1	https://ftp.ncbi.nlm.nih.gov/genomes/all/GCA/024/298/545/GCA_024298545.1_ASM2429854v1/GCA_024298545.1_ASM2429854v1_genomic.gbff.gz	Escherichia coli	EC21Z-083	blank	blank	China:Zhejiang	Homo sapiens	2021-03-29'			GCA_018421005.1_ASM1842100v1	GCA_018421005.1	https://ftp.ncbi.nlm.nih.gov/genomes/all/GCA/018/421/005/GCA_018421005.1_ASM1842100v1/GCA_018421005.1_ASM1842100v1_genomic.gbff.gz
GCA_018421005.1_ASM1842100v1	GCA_018421005.1	https://ftp.ncbi.nlm.nih.gov/genomes/all/GCA/018/421/005/GCA_018421005.1_ASM1842100v1/GCA_018421005.1_ASM1842100v1_genomic.gbff.gz	Escherichia coli	Survcare443	blank	Rectal swab/stool	Germany	Homo sapiens	2019'			GCA_008312855.1_ASM831285v1	GCA_008312855.1	https://ftp.ncbi.nlm.nih.gov/genomes/all/GCA/008/312/855/GCA_008312855.1_ASM831285v1/GCA_008312855.1_ASM831285v1_genomic.gbff.gz
GCF_008312855.1_ASM831285v1	GCA_008312855.1	https://ftp.ncbi.nlm.nih.gov/genomes/all/GCA/008/312/855/GCA_008312855.1_ASM831285v1/GCA_008312855.1_ASM831285v1_genomic.gbff.gz	Escherichia coli	jhyys9	blank	blood	China: Jinhua	Homo sapiens	2018-10-10'			GCA_024499245.1_ASM2449924v1	GCA_024499245.1	https://ftp.ncbi.nlm.nih.gov/genomes/all/GCA/024/499/245/GCA_024499245.1_ASM2449924v1/GCA_024499245.1_ASM2449924v1_genomic.gbff.gz
GCF_024499245.1_ASM2449924v1	GCA_024499245.1	https://ftp.ncbi.nlm.nih.gov/genomes/all/GCA/024/499/245/GCA_024499245.1_ASM2449924v1/GCA_024499245.1_ASM2449924v1_genomic.gbff.gz	Escherichia coli	LP5-1	blank	pigeon	China: Jiangsu	blank	2021-06'			GCA_002164985.1_ASM216498v1	GCA_002164985.1	https://ftp.ncbi.nlm.nih.gov/genomes/all/GCA/002/164/985/GCA_002164985.1_ASM216498v1/GCA_002164985.1_ASM216498v1_genomic.gbff.gz
GCF_002164985.1_ASM216498v1	GCA_002164985.1	https://ftp.ncbi.nlm.nih.gov/genomes/all/GCA/002/164/985/GCA_002164985.1_ASM216498v1/GCA_002164985.1_ASM216498v1_genomic.gbff.gz	Escherichia coli	WCHEC7	blank	blank	China: Sichuan	Homo sapiens	2016-11'			GCA_020782795.1_ASM2078279v1	GCA_020782795.1	https://ftp.ncbi.nlm.nih.gov/genomes/all/GCA/020/782/795/GCA_020782795.1_ASM2078279v1/GCA_020782795.1_ASM2078279v1_genomic.gbff.gz
GCA_020782795.1_ASM2078279v1	GCA_020782795.1	https://ftp.ncbi.nlm.nih.gov/genomes/all/GCA/020/782/795/GCA_020782795.1_ASM2078279v1/GCA_020782795.1_ASM2078279v1_genomic.gbff.gz	Escherichia coli	4833	blank	urine	China: Ningbo	Homo sapiens	2014-10-14'			GCA_024104315.1_ASM2410431v1	GCA_024104315.1	https://ftp.ncbi.nlm.nih.gov/genomes/all/GCA/024/104/315/GCA_024104315.1_ASM2410431v1/GCA_024104315.1_ASM2410431v1_genomic.gbff.gz
GCF_024104315.1_ASM2410431v1	GCA_024104315.1	https://ftp.ncbi.nlm.nih.gov/genomes/all/GCA/024/104/315/GCA_024104315.1_ASM2410431v1/GCA_024104315.1_ASM2410431v1_genomic.gbff.gz	Escherichia coli	EC-6	blank	urine	Pakistan	Homo sapiens	2016-01-10'			GCA_900488885.1_ST410_CP_Ec0_Assembly	GCA_900488885.1	https://ftp.ncbi.nlm.nih.gov/genomes/all/GCA/900/488/885/GCA_900488885.1_ST410_CP-Ec0-Assembly/GCA_900488885.1_ST410_CP-Ec0-Assembly_genomic.gbff.gz
GCA_900488885.1_ST410_CP_Ec0_Assembly	GCA_900488885.1	https://ftp.ncbi.nlm.nih.gov/genomes/all/GCA/900/488/885/GCA_900488885.1_ST410_CP-Ec0-Assembly/GCA_900488885.1_ST410_CP-Ec0-Assembly_genomic.gbff.gz	Escherichia coli	blank	blank	blank	blank	blank	blank'			GCA_027984005.1_ASM2798400v1	GCA_027984005.1	https://ftp.ncbi.nlm.nih.gov/genomes/all/GCA/027/984/005/GCA_027984005.1_ASM2798400v1/GCA_027984005.1_ASM2798400v1_genomic.gbff.gz
GCF_027984005.1_ASM2798400v1	GCA_027984005.1	https://ftp.ncbi.nlm.nih.gov/genomes/all/GCA/027/984/005/GCA_027984005.1_ASM2798400v1/GCA_027984005.1_ASM2798400v1_genomic.gbff.gz	Escherichia coli	302B9	blank	blank	France	Homo sapiens	2021'			GCA_017151235.1_ASM1715123v1	GCA_017151235.1	https://ftp.ncbi.nlm.nih.gov/genomes/all/GCA/017/151/235/GCA_017151235.1_ASM1715123v1/GCA_017151235.1_ASM1715123v1_genomic.gbff.gz
GCA_017151235.1_ASM1715123v1	GCA_017151235.1	https://ftp.ncbi.nlm.nih.gov/genomes/all/GCA/017/151/235/GCA_017151235.1_ASM1715123v1/GCA_017151235.1_ASM1715123v1_genomic.gbff.gz	Escherichia coli	M11	blank	blank	China: Yangjiang	mouse	2019-02-15T15:11:19Z'			GCA_027887855.1_ASM2788785v1	GCA_027887855.1	https://ftp.ncbi.nlm.nih.gov/genomes/all/GCA/027/887/855/GCA_027887855.1_ASM2788785v1/GCA_027887855.1_ASM2788785v1_genomic.gbff.gz
GCF_027887855.1_ASM2788785v1	GCA_027887855.1	https://ftp.ncbi.nlm.nih.gov/genomes/all/GCA/027/887/855/GCA_027887855.1_ASM2788785v1/GCA_027887855.1_ASM2788785v1_genomic.gbff.gz	Escherichia coli	EC14263	blank	urine	China: Jiangsu	Homo sapiens	2020-10-06'			GCA_027983985.1_ASM2798398v1	GCA_027983985.1	https://ftp.ncbi.nlm.nih.gov/genomes/all/GCA/027/983/985/GCA_027983985.1_ASM2798398v1/GCA_027983985.1_ASM2798398v1_genomic.gbff.gz
GCF_027983985.1_ASM2798398v1	GCA_027983985.1	https://ftp.ncbi.nlm.nih.gov/genomes/all/GCA/027/983/985/GCA_027983985.1_ASM2798398v1/GCA_027983985.1_ASM2798398v1_genomic.gbff.gz	Escherichia coli	292C1	blank	blank	France	Homo sapiens	2021'			GCA_020540965.1_ASM2054096v1	GCA_020540965.1	https://ftp.ncbi.nlm.nih.gov/genomes/all/GCA/020/540/965/GCA_020540965.1_ASM2054096v1/GCA_020540965.1_ASM2054096v1_genomic.gbff.gz
GCA_020540965.1_ASM2054096v1	GCA_020540965.1	https://ftp.ncbi.nlm.nih.gov/genomes/all/GCA/020/540/965/GCA_020540965.1_ASM2054096v1/GCA_020540965.1_ASM2054096v1_genomic.gbff.gz	Escherichia coli	P30_L1_05.20	blank	rectal swab	United Kingdom	Homo sapiens	2020-05'			GCA_019053085.1_ASM1905308v1	GCA_019053085.1	https://ftp.ncbi.nlm.nih.gov/genomes/all/GCA/019/053/085/GCA_019053085.1_ASM1905308v1/GCA_019053085.1_ASM1905308v1_genomic.gbff.gz
GCA_019053085.1_ASM1905308v1	GCA_019053085.1	https://ftp.ncbi.nlm.nih.gov/genomes/all/GCA/019/053/085/GCA_019053085.1_ASM1905308v1/GCA_019053085.1_ASM1905308v1_genomic.gbff.gz	Escherichia coli	xz078	blank	fester	China: Xuzhou	Homo sapiens	2018-09-24'			GCA_003339345.1_ASM333934v1	GCA_003339345.1	https://ftp.ncbi.nlm.nih.gov/genomes/all/GCA/003/339/345/GCA_003339345.1_ASM333934v1/GCA_003339345.1_ASM333934v1_genomic.gbff.gz
GCF_003339345.1_ASM333934v1	GCA_003339345.1	https://ftp.ncbi.nlm.nih.gov/genomes/all/GCA/003/339/345/GCA_003339345.1_ASM333934v1/GCA_003339345.1_ASM333934v1_genomic.gbff.gz	Escherichia coli	OXA48/NDM1	blank	blank	Italy	Homo sapiens	blank'			GCA_018122645.1_ASM1812264v1	GCA_018122645.1	https://ftp.ncbi.nlm.nih.gov/genomes/all/GCA/018/122/645/GCA_018122645.1_ASM1812264v1/GCA_018122645.1_ASM1812264v1_genomic.gbff.gz
GCA_018122645.1_ASM1812264v1	GCA_018122645.1	https://ftp.ncbi.nlm.nih.gov/genomes/all/GCA/018/122/645/GCA_018122645.1_ASM1812264v1/GCA_018122645.1_ASM1812264v1_genomic.gbff.gz	Escherichia coli	P8540	blank	urine	Democratic Republic of the Congo: Kinshasa	Homo sapiens	2016-02'			GCA_019772125.1_ASM1977212v1	GCA_019772125.1	https://ftp.ncbi.nlm.nih.gov/genomes/all/GCA/019/772/125/GCA_019772125.1_ASM1977212v1/GCA_019772125.1_ASM1977212v1_genomic.gbff.gz
GCA_019772125.1_ASM1977212v1	GCA_019772125.1	https://ftp.ncbi.nlm.nih.gov/genomes/all/GCA/019/772/125/GCA_019772125.1_ASM1977212v1/GCA_019772125.1_ASM1977212v1_genomic.gbff.gz	Escherichia coli	EC-13-31	blank	blood	China	Homo sapiens	2013'			GCA_027888255.1_ASM2788825v1	GCA_027888255.1	https://ftp.ncbi.nlm.nih.gov/genomes/all/GCA/027/888/255/GCA_027888255.1_ASM2788825v1/GCA_027888255.1_ASM2788825v1_genomic.gbff.gz
GCF_027888255.1_ASM2788825v1	GCA_027888255.1	https://ftp.ncbi.nlm.nih.gov/genomes/all/GCA/027/888/255/GCA_027888255.1_ASM2788825v1/GCA_027888255.1_ASM2788825v1_genomic.gbff.gz	Escherichia coli	EC11864	blank	blood	China: Jiangsu	Homo sapiens	2019-08-28'			GCA_026198915.1_ASM2619891v1	GCA_026198915.1	https://ftp.ncbi.nlm.nih.gov/genomes/all/GCA/026/198/915/GCA_026198915.1_ASM2619891v1/GCA_026198915.1_ASM2619891v1_genomic.gbff.gz
GCF_026198915.1_ASM2619891v1	GCA_026198915.1	https://ftp.ncbi.nlm.nih.gov/genomes/all/GCA/026/198/915/GCA_026198915.1_ASM2619891v1/GCA_026198915.1_ASM2619891v1_genomic.gbff.gz	Escherichia coli	B2_R64	blank	MHB broth	China: Beijing	blank	2019-10-19'			GCA_026420885.1_ASM2642088v1	GCA_026420885.1	https://ftp.ncbi.nlm.nih.gov/genomes/all/GCA/026/420/885/GCA_026420885.1_ASM2642088v1/GCA_026420885.1_ASM2642088v1_genomic.gbff.gz
GCF_026420885.1_ASM2642088v1	GCA_026420885.1	https://ftp.ncbi.nlm.nih.gov/genomes/all/GCA/026/420/885/GCA_026420885.1_ASM2642088v1/GCA_026420885.1_ASM2642088v1_genomic.gbff.gz	Escherichia coli	A3040	blank	blood	Greece	Homo sapiens	2021-01-01'			GCA_024499775.1_ASM2449977v1	GCA_024499775.1	https://ftp.ncbi.nlm.nih.gov/genomes/all/GCA/024/499/775/GCA_024499775.1_ASM2449977v1/GCA_024499775.1_ASM2449977v1_genomic.gbff.gz
GCF_024499775.1_ASM2449977v1	GCA_024499775.1	https://ftp.ncbi.nlm.nih.gov/genomes/all/GCA/024/499/775/GCA_024499775.1_ASM2449977v1/GCA_024499775.1_ASM2449977v1_genomic.gbff.gz	Escherichia coli	6700160_ecol	blank	rectal	Israel: Tel Aviv	Homo sapiens	2022-04-04'			GCA_020168425.1_ASM2016842v1	GCA_020168425.1	https://ftp.ncbi.nlm.nih.gov/genomes/all/GCA/020/168/425/GCA_020168425.1_ASM2016842v1/GCA_020168425.1_ASM2016842v1_genomic.gbff.gz
GCA_020168425.1_ASM2016842v1	GCA_020168425.1	https://ftp.ncbi.nlm.nih.gov/genomes/all/GCA/020/168/425/GCA_020168425.1_ASM2016842v1/GCA_020168425.1_ASM2016842v1_genomic.gbff.gz	Escherichia coli	C6575	blank	patient with infection	China: Shanxi	Homo sapiens	2018-11-30'			GCA_021167525.1_ASM2116752v1	GCA_021167525.1	https://ftp.ncbi.nlm.nih.gov/genomes/all/GCA/021/167/525/GCA_021167525.1_ASM2116752v1/GCA_021167525.1_ASM2116752v1_genomic.gbff.gz
GCA_021167525.1_ASM2116752v1	GCA_021167525.1	https://ftp.ncbi.nlm.nih.gov/genomes/all/GCA/021/167/525/GCA_021167525.1_ASM2116752v1/GCA_021167525.1_ASM2116752v1_genomic.gbff.gz	Escherichia coli	ECO87	blank	urine	Argentina	Homo sapiens	2015'			GCA_002994975.1_ASM299497v1	GCA_002994975.1	https://ftp.ncbi.nlm.nih.gov/genomes/all/GCA/002/994/975/GCA_002994975.1_ASM299497v1/GCA_002994975.1_ASM299497v1_genomic.gbff.gz
GCF_002994975.1_ASM299497v1	GCA_002994975.1	https://ftp.ncbi.nlm.nih.gov/genomes/all/GCA/002/994/975/GCA_002994975.1_ASM299497v1/GCA_002994975.1_ASM299497v1_genomic.gbff.gz	Escherichia coli	802	blank	blank	China	Homo sapiens	2017-03'			GCA_023244375.1_ASM2324437v1	GCA_023244375.1	https://ftp.ncbi.nlm.nih.gov/genomes/all/GCA/023/244/375/GCA_023244375.1_ASM2324437v1/GCA_023244375.1_ASM2324437v1_genomic.gbff.gz
GCA_023244375.1_ASM2324437v1	GCA_023244375.1	https://ftp.ncbi.nlm.nih.gov/genomes/all/GCA/023/244/375/GCA_023244375.1_ASM2324437v1/GCA_023244375.1_ASM2324437v1_genomic.gbff.gz	Escherichia coli	G3X6	blank	stool	China: Guigang City, Guangxi Province	swine	2017-08'			GCA_019202435.1_ASM1920243v1	GCA_019202435.1	https://ftp.ncbi.nlm.nih.gov/genomes/all/GCA/019/202/435/GCA_019202435.1_ASM1920243v1/GCA_019202435.1_ASM1920243v1_genomic.gbff.gz
GCA_019202435.1_ASM1920243v1	GCA_019202435.1	https://ftp.ncbi.nlm.nih.gov/genomes/all/GCA/019/202/435/GCA_019202435.1_ASM1920243v1/GCA_019202435.1_ASM1920243v1_genomic.gbff.gz	Escherichia coli	KPC1445	blank	urine	Brazil: Maringa	Homo sapiens	2017'			GCA_027887455.1_ASM2788745v1	GCA_027887455.1	https://ftp.ncbi.nlm.nih.gov/genomes/all/GCA/027/887/455/GCA_027887455.1_ASM2788745v1/GCA_027887455.1_ASM2788745v1_genomic.gbff.gz
GCF_027887455.1_ASM2788745v1	GCA_027887455.1	https://ftp.ncbi.nlm.nih.gov/genomes/all/GCA/027/887/455/GCA_027887455.1_ASM2788745v1/GCA_027887455.1_ASM2788745v1_genomic.gbff.gz	Escherichia coli	EC16350	blank	sputum	China: Jiangsu	Homo sapiens	2021-09-06'			GCA_018224665.1_ASM1822466v1	GCA_018224665.1	https://ftp.ncbi.nlm.nih.gov/genomes/all/GCA/018/224/665/GCA_018224665.1_ASM1822466v1/GCA_018224665.1_ASM1822466v1_genomic.gbff.gz
GCA_018224665.1_ASM1822466v1	GCA_018224665.1	https://ftp.ncbi.nlm.nih.gov/genomes/all/GCA/018/224/665/GCA_018224665.1_ASM1822466v1/GCA_018224665.1_ASM1822466v1_genomic.gbff.gz	Escherichia coli	JNE004	blank	blank	China: Beijing	Homo sapiens	blank'			GCA_021343155.1_ASM2134315v1	GCA_021343155.1	https://ftp.ncbi.nlm.nih.gov/genomes/all/GCA/021/343/155/GCA_021343155.1_ASM2134315v1/GCA_021343155.1_ASM2134315v1_genomic.gbff.gz
GCA_021343155.1_ASM2134315v1	GCA_021343155.1	https://ftp.ncbi.nlm.nih.gov/genomes/all/GCA/021/343/155/GCA_021343155.1_ASM2134315v1/GCA_021343155.1_ASM2134315v1_genomic.gbff.gz	Escherichia coli	E-T891-2	blank	anal swab	China	Homo sapiens	2020'			GCA_026421085.1_ASM2642108v1	GCA_026421085.1	https://ftp.ncbi.nlm.nih.gov/genomes/all/GCA/026/421/085/GCA_026421085.1_ASM2642108v1/GCA_026421085.1_ASM2642108v1_genomic.gbff.gz
GCF_026421085.1_ASM2642108v1	GCA_026421085.1	https://ftp.ncbi.nlm.nih.gov/genomes/all/GCA/026/421/085/GCA_026421085.1_ASM2642108v1/GCA_026421085.1_ASM2642108v1_genomic.gbff.gz	Escherichia coli	9703	blank	blood	Greece	Homo sapiens	2017-01-01'			GCA_023244405.1_ASM2324440v1	GCA_023244405.1	https://ftp.ncbi.nlm.nih.gov/genomes/all/GCA/023/244/405/GCA_023244405.1_ASM2324440v1/GCA_023244405.1_ASM2324440v1_genomic.gbff.gz
GCA_023244405.1_ASM2324440v1	GCA_023244405.1	https://ftp.ncbi.nlm.nih.gov/genomes/all/GCA/023/244/405/GCA_023244405.1_ASM2324440v1/GCA_023244405.1_ASM2324440v1_genomic.gbff.gz	Escherichia coli	G3X1	blank	stool	China: Guigang City, Guangxi Province	swine	2017-08'			GCA_025583045.1_ASM2558304v1	GCA_025583045.1	https://ftp.ncbi.nlm.nih.gov/genomes/all/GCA/025/583/045/GCA_025583045.1_ASM2558304v1/GCA_025583045.1_ASM2558304v1_genomic.gbff.gz
GCF_025583045.1_ASM2558304v1	GCA_025583045.1	https://ftp.ncbi.nlm.nih.gov/genomes/all/GCA/025/583/045/GCA_025583045.1_ASM2558304v1/GCA_025583045.1_ASM2558304v1_genomic.gbff.gz	Escherichia coli	YCLc18-1	blank	feces	China: Yancheng	chicken	2022-05-24'			GCA_019660405.1_ASM1966040v1	GCA_019660405.1	https://ftp.ncbi.nlm.nih.gov/genomes/all/GCA/019/660/405/GCA_019660405.1_ASM1966040v1/GCA_019660405.1_ASM1966040v1_genomic.gbff.gz
GCA_019660405.1_ASM1966040v1	GCA_019660405.1	https://ftp.ncbi.nlm.nih.gov/genomes/all/GCA/019/660/405/GCA_019660405.1_ASM1966040v1/GCA_019660405.1_ASM1966040v1_genomic.gbff.gz	Escherichia coli	EC-16-59	blank	tissue	China	Homo sapiens	2016'			GCA_021167405.1_ASM2116740v1	GCA_021167405.1	https://ftp.ncbi.nlm.nih.gov/genomes/all/GCA/021/167/405/GCA_021167405.1_ASM2116740v1/GCA_021167405.1_ASM2116740v1_genomic.gbff.gz
GCA_021167405.1_ASM2116740v1	GCA_021167405.1	https://ftp.ncbi.nlm.nih.gov/genomes/all/GCA/021/167/405/GCA_021167405.1_ASM2116740v1/GCA_021167405.1_ASM2116740v1_genomic.gbff.gz	Escherichia coli	ECO97	blank	urine	Argentina	Homo sapiens	2016'			GCA_027984045.1_ASM2798404v1	GCA_027984045.1	https://ftp.ncbi.nlm.nih.gov/genomes/all/GCA/027/984/045/GCA_027984045.1_ASM2798404v1/GCA_027984045.1_ASM2798404v1_genomic.gbff.gz
GCF_027984045.1_ASM2798404v1	GCA_027984045.1	https://ftp.ncbi.nlm.nih.gov/genomes/all/GCA/027/984/045/GCA_027984045.1_ASM2798404v1/GCA_027984045.1_ASM2798404v1_genomic.gbff.gz	Escherichia coli	287B7	blank	blank	France	Homo sapiens	2021'			GCA_017601385.1_ASM1760138v1	GCA_017601385.1	https://ftp.ncbi.nlm.nih.gov/genomes/all/GCA/017/601/385/GCA_017601385.1_ASM1760138v1/GCA_017601385.1_ASM1760138v1_genomic.gbff.gz
GCA_017601385.1_ASM1760138v1	GCA_017601385.1	https://ftp.ncbi.nlm.nih.gov/genomes/all/GCA/017/601/385/GCA_017601385.1_ASM1760138v1/GCA_017601385.1_ASM1760138v1_genomic.gbff.gz	Escherichia coli	GDQ8D151	blank	fecal sample	China:Guangdong, Zhaoqing	duck	2018-10-15'			GCA_019660835.1_ASM1966083v1	GCA_019660835.1	https://ftp.ncbi.nlm.nih.gov/genomes/all/GCA/019/660/835/GCA_019660835.1_ASM1966083v1/GCA_019660835.1_ASM1966083v1_genomic.gbff.gz
GCA_019660835.1_ASM1966083v1	GCA_019660835.1	https://ftp.ncbi.nlm.nih.gov/genomes/all/GCA/019/660/835/GCA_019660835.1_ASM1966083v1/GCA_019660835.1_ASM1966083v1_genomic.gbff.gz	Escherichia coli	EC-15-2-5	blank	sputum	China	Homo sapiens	2015'			GCA_021417045.1_ASM2141704v1	GCA_021417045.1	https://ftp.ncbi.nlm.nih.gov/genomes/all/GCA/021/417/045/GCA_021417045.1_ASM2141704v1/GCA_021417045.1_ASM2141704v1_genomic.gbff.gz
GCA_021417045.1_ASM2141704v1	GCA_021417045.1	https://ftp.ncbi.nlm.nih.gov/genomes/all/GCA/021/417/045/GCA_021417045.1_ASM2141704v1/GCA_021417045.1_ASM2141704v1_genomic.gbff.gz	Escherichia coli	16A38	blank	Gastroenterology	China	Homo sapiens	2018-12'			GCA_023244495.1_ASM2324449v1	GCA_023244495.1	https://ftp.ncbi.nlm.nih.gov/genomes/all/GCA/023/244/495/GCA_023244495.1_ASM2324449v1/GCA_023244495.1_ASM2324449v1_genomic.gbff.gz
GCA_023244495.1_ASM2324449v1	GCA_023244495.1	https://ftp.ncbi.nlm.nih.gov/genomes/all/GCA/023/244/495/GCA_023244495.1_ASM2324449v1/GCA_023244495.1_ASM2324449v1_genomic.gbff.gz	Escherichia coli	HN64	blank	stool	China: Zhengzhou City, Henan Province	poultry	2016-07'			GCA_028825775.1_ASM2882577v1	GCA_028825775.1	https://ftp.ncbi.nlm.nih.gov/genomes/all/GCA/028/825/775/GCA_028825775.1_ASM2882577v1/GCA_028825775.1_ASM2882577v1_genomic.gbff.gz
GCF_028825775.1_ASM2882577v1	GCA_028825775.1	https://ftp.ncbi.nlm.nih.gov/genomes/all/GCA/028/825/775/GCA_028825775.1_ASM2882577v1/GCA_028825775.1_ASM2882577v1_genomic.gbff.gz	Escherichia coli	CHS113	blank	secretion	China: Shijiazhuang	blank	2022-04-13'			GCA_027983465.1_ASM2798346v1	GCA_027983465.1	https://ftp.ncbi.nlm.nih.gov/genomes/all/GCA/027/983/465/GCA_027983465.1_ASM2798346v1/GCA_027983465.1_ASM2798346v1_genomic.gbff.gz
GCF_027983465.1_ASM2798346v1	GCA_027983465.1	https://ftp.ncbi.nlm.nih.gov/genomes/all/GCA/027/983/465/GCA_027983465.1_ASM2798346v1/GCA_027983465.1_ASM2798346v1_genomic.gbff.gz	Escherichia coli	318B6	blank	blank	France	Homo sapiens	2022'			GCA_002164955.1_ASM216495v1	GCA_002164955.1	https://ftp.ncbi.nlm.nih.gov/genomes/all/GCA/002/164/955/GCA_002164955.1_ASM216495v1/GCA_002164955.1_ASM216495v1_genomic.gbff.gz
GCF_002164955.1_ASM216495v1	GCA_002164955.1	https://ftp.ncbi.nlm.nih.gov/genomes/all/GCA/002/164/955/GCA_002164955.1_ASM216495v1/GCA_002164955.1_ASM216495v1_genomic.gbff.gz	Escherichia coli	SCEC020016	blank	blank	China: Sichuan	Homo sapiens	2016-10'			GCA_021167105.1_ASM2116710v1	GCA_021167105.1	https://ftp.ncbi.nlm.nih.gov/genomes/all/GCA/021/167/105/GCA_021167105.1_ASM2116710v1/GCA_021167105.1_ASM2116710v1_genomic.gbff.gz
GCA_021167105.1_ASM2116710v1	GCA_021167105.1	https://ftp.ncbi.nlm.nih.gov/genomes/all/GCA/021/167/105/GCA_021167105.1_ASM2116710v1/GCA_021167105.1_ASM2116710v1_genomic.gbff.gz	Escherichia coli	ECO148	blank	ND	Argentina	Homo sapiens	2017'			GCA_021343135.1_ASM2134313v1	GCA_021343135.1	https://ftp.ncbi.nlm.nih.gov/genomes/all/GCA/021/343/135/GCA_021343135.1_ASM2134313v1/GCA_021343135.1_ASM2134313v1_genomic.gbff.gz
GCA_021343135.1_ASM2134313v1	GCA_021343135.1	https://ftp.ncbi.nlm.nih.gov/genomes/all/GCA/021/343/135/GCA_021343135.1_ASM2134313v1/GCA_021343135.1_ASM2134313v1_genomic.gbff.gz	Escherichia coli	E-T123	blank	anal swab	China	Homo sapiens	2020'			GCA_025583385.1_ASM2558338v1	GCA_025583385.1	https://ftp.ncbi.nlm.nih.gov/genomes/all/GCA/025/583/385/GCA_025583385.1_ASM2558338v1/GCA_025583385.1_ASM2558338v1_genomic.gbff.gz
GCF_025583385.1_ASM2558338v1	GCA_025583385.1	https://ftp.ncbi.nlm.nih.gov/genomes/all/GCA/025/583/385/GCA_025583385.1_ASM2558338v1/GCA_025583385.1_ASM2558338v1_genomic.gbff.gz	Escherichia coli	YZLc26-1	blank	feces	China: Yangzhou	chicken	2019-04-01'			GCA_027983665.1_ASM2798366v1	GCA_027983665.1	https://ftp.ncbi.nlm.nih.gov/genomes/all/GCA/027/983/665/GCA_027983665.1_ASM2798366v1/GCA_027983665.1_ASM2798366v1_genomic.gbff.gz
GCF_027983665.1_ASM2798366v1	GCA_027983665.1	https://ftp.ncbi.nlm.nih.gov/genomes/all/GCA/027/983/665/GCA_027983665.1_ASM2798366v1/GCA_027983665.1_ASM2798366v1_genomic.gbff.gz	Escherichia coli	327D6	blank	blank	France	Homo sapiens	2022'			GCA_929618315.1_cpe024	GCA_929618315.1	https://ftp.ncbi.nlm.nih.gov/genomes/all/GCA/929/618/315/GCA_929618315.1_cpe024/GCA_929618315.1_cpe024_genomic.gbff.gz
GCA_929618315.1_cpe024	GCA_929618315.1	https://ftp.ncbi.nlm.nih.gov/genomes/all/GCA/929/618/315/GCA_929618315.1_cpe024/GCA_929618315.1_cpe024_genomic.gbff.gz	Escherichia coli	cpe024	NA	screen	blank	blank	blank'			GCA_022558625.1_ASM2255862v1	GCA_022558625.1	https://ftp.ncbi.nlm.nih.gov/genomes/all/GCA/022/558/625/GCA_022558625.1_ASM2255862v1/GCA_022558625.1_ASM2255862v1_genomic.gbff.gz
GCA_022558625.1_ASM2255862v1	GCA_022558625.1	https://ftp.ncbi.nlm.nih.gov/genomes/all/GCA/022/558/625/GCA_022558625.1_ASM2255862v1/GCA_022558625.1_ASM2255862v1_genomic.gbff.gz	Escherichia coli	EC31	blank	sputum	China: Hangzhou	Homo sapiens	2017-12-06'			GCA_017151025.1_ASM1715102v1	GCA_017151025.1	https://ftp.ncbi.nlm.nih.gov/genomes/all/GCA/017/151/025/GCA_017151025.1_ASM1715102v1/GCA_017151025.1_ASM1715102v1_genomic.gbff.gz
GCA_017151025.1_ASM1715102v1	GCA_017151025.1	https://ftp.ncbi.nlm.nih.gov/genomes/all/GCA/017/151/025/GCA_017151025.1_ASM1715102v1/GCA_017151025.1_ASM1715102v1_genomic.gbff.gz	Escherichia coli	H2F12R	blank	blank	China: Yangjiang	goose	2018-07-07T09:32:20Z'			GCA_021343875.1_ASM2134387v1	GCA_021343875.1	https://ftp.ncbi.nlm.nih.gov/genomes/all/GCA/021/343/875/GCA_021343875.1_ASM2134387v1/GCA_021343875.1_ASM2134387v1_genomic.gbff.gz
GCA_021343875.1_ASM2134387v1	GCA_021343875.1	https://ftp.ncbi.nlm.nih.gov/genomes/all/GCA/021/343/875/GCA_021343875.1_ASM2134387v1/GCA_021343875.1_ASM2134387v1_genomic.gbff.gz	Escherichia coli	T209	blank	anal swab	China	Homo sapiens	2018'			GCA_015329985.1_ASM1532998v1	GCA_015329985.1	https://ftp.ncbi.nlm.nih.gov/genomes/all/GCA/015/329/985/GCA_015329985.1_ASM1532998v1/GCA_015329985.1_ASM1532998v1_genomic.gbff.gz
GCA_015329985.1_ASM1532998v1	GCA_015329985.1	https://ftp.ncbi.nlm.nih.gov/genomes/all/GCA/015/329/985/GCA_015329985.1_ASM1532998v1/GCA_015329985.1_ASM1532998v1_genomic.gbff.gz	Escherichia coli	J23	blank	Rectal swab	India: Rajsthan	Homo sapiens	2018'			GCA_027988905.1_ASM2798890v1	GCA_027988905.1	https://ftp.ncbi.nlm.nih.gov/genomes/all/GCA/027/988/905/GCA_027988905.1_ASM2798890v1/GCA_027988905.1_ASM2798890v1_genomic.gbff.gz
GCF_027988905.1_ASM2798890v1	GCA_027988905.1	https://ftp.ncbi.nlm.nih.gov/genomes/all/GCA/027/988/905/GCA_027988905.1_ASM2798890v1/GCA_027988905.1_ASM2798890v1_genomic.gbff.gz	Escherichia coli	177G5	blank	blank	France	Homo sapiens	2018'			GCA_025582655.1_ASM2558265v1	GCA_025582655.1	https://ftp.ncbi.nlm.nih.gov/genomes/all/GCA/025/582/655/GCA_025582655.1_ASM2558265v1/GCA_025582655.1_ASM2558265v1_genomic.gbff.gz
GCF_025582655.1_ASM2558265v1	GCA_025582655.1	https://ftp.ncbi.nlm.nih.gov/genomes/all/GCA/025/582/655/GCA_025582655.1_ASM2558265v1/GCA_025582655.1_ASM2558265v1_genomic.gbff.gz	Escherichia coli	YZLcl3-2	blank	cage surface	China: Yangzhou	blank	2022-05-24'			GCA_025583165.1_ASM2558316v1	GCA_025583165.1	https://ftp.ncbi.nlm.nih.gov/genomes/all/GCA/025/583/165/GCA_025583165.1_ASM2558316v1/GCA_025583165.1_ASM2558316v1_genomic.gbff.gz
GCF_025583165.1_ASM2558316v1	GCA_025583165.1	https://ftp.ncbi.nlm.nih.gov/genomes/all/GCA/025/583/165/GCA_025583165.1_ASM2558316v1/GCA_025583165.1_ASM2558316v1_genomic.gbff.gz	Escherichia coli	YZMc16-1	blank	feces	China: Yangzhou	chicken	2019-04-01'			GCA_022558665.1_ASM2255866v1	GCA_022558665.1	https://ftp.ncbi.nlm.nih.gov/genomes/all/GCA/022/558/665/GCA_022558665.1_ASM2255866v1/GCA_022558665.1_ASM2255866v1_genomic.gbff.gz
GCA_022558665.1_ASM2255866v1	GCA_022558665.1	https://ftp.ncbi.nlm.nih.gov/genomes/all/GCA/022/558/665/GCA_022558665.1_ASM2255866v1/GCA_022558665.1_ASM2255866v1_genomic.gbff.gz	Escherichia coli	EC27	blank	urine	China: Hangzhou	Homo sapiens	2017-10-16'			GCA_023534425.1_ASM2353442v1	GCA_023534425.1	https://ftp.ncbi.nlm.nih.gov/genomes/all/GCA/023/534/425/GCA_023534425.1_ASM2353442v1/GCA_023534425.1_ASM2353442v1_genomic.gbff.gz
GCA_023534425.1_ASM2353442v1	GCA_023534425.1	https://ftp.ncbi.nlm.nih.gov/genomes/all/GCA/023/534/425/GCA_023534425.1_ASM2353442v1/GCA_023534425.1_ASM2353442v1_genomic.gbff.gz	Escherichia coli	HuZZ215	blank	blank	China: Zhejiang	pig	2020'			GCA_011379085.1_ASM1137908v1	GCA_011379085.1	https://ftp.ncbi.nlm.nih.gov/genomes/all/GCA/011/379/085/GCA_011379085.1_ASM1137908v1/GCA_011379085.1_ASM1137908v1_genomic.gbff.gz
GCA_011379085.1_ASM1137908v1	GCA_011379085.1	https://ftp.ncbi.nlm.nih.gov/genomes/all/GCA/011/379/085/GCA_011379085.1_ASM1137908v1/GCA_011379085.1_ASM1137908v1_genomic.gbff.gz	Escherichia coli	SCNJ06	blank	sputum	China: Sichuan	Homo sapiens	2018-10'			GCA_023244735.1_ASM2324473v1	GCA_023244735.1	https://ftp.ncbi.nlm.nih.gov/genomes/all/GCA/023/244/735/GCA_023244735.1_ASM2324473v1/GCA_023244735.1_ASM2324473v1_genomic.gbff.gz
GCA_023244735.1_ASM2324473v1	GCA_023244735.1	https://ftp.ncbi.nlm.nih.gov/genomes/all/GCA/023/244/735/GCA_023244735.1_ASM2324473v1/GCA_023244735.1_ASM2324473v1_genomic.gbff.gz	Escherichia coli	HLJ233	blank	stool	China: Harbin City, Heilongjiang Province	poultry	2016-07'			GCA_027887435.1_ASM2788743v1	GCA_027887435.1	https://ftp.ncbi.nlm.nih.gov/genomes/all/GCA/027/887/435/GCA_027887435.1_ASM2788743v1/GCA_027887435.1_ASM2788743v1_genomic.gbff.gz
GCF_027887435.1_ASM2788743v1	GCA_027887435.1	https://ftp.ncbi.nlm.nih.gov/genomes/all/GCA/027/887/435/GCA_027887435.1_ASM2788743v1/GCA_027887435.1_ASM2788743v1_genomic.gbff.gz	Escherichia coli	EC16202	blank	secretion	China: Jiangsu	Homo sapiens	2021-08-05'			GCA_021461215.1_ASM2146121v1	GCA_021461215.1	https://ftp.ncbi.nlm.nih.gov/genomes/all/GCA/021/461/215/GCA_021461215.1_ASM2146121v1/GCA_021461215.1_ASM2146121v1_genomic.gbff.gz
GCA_021461215.1_ASM2146121v1	GCA_021461215.1	https://ftp.ncbi.nlm.nih.gov/genomes/all/GCA/021/461/215/GCA_021461215.1_ASM2146121v1/GCA_021461215.1_ASM2146121v1_genomic.gbff.gz	Escherichia coli	MIN-036	blank	blank	Bangladesh	Homo sapiens	2019-06-03'			GCA_020786155.1_ASM2078615v1	GCA_020786155.1	https://ftp.ncbi.nlm.nih.gov/genomes/all/GCA/020/786/155/GCA_020786155.1_ASM2078615v1/GCA_020786155.1_ASM2078615v1_genomic.gbff.gz
GCA_020786155.1_ASM2078615v1	GCA_020786155.1	https://ftp.ncbi.nlm.nih.gov/genomes/all/GCA/020/786/155/GCA_020786155.1_ASM2078615v1/GCA_020786155.1_ASM2078615v1_genomic.gbff.gz	Escherichia coli	S30EP	blank	blank	blank	Homo sapiens	blank'			GCA_001509655.1_ASM150965v1	GCA_001509655.1	https://ftp.ncbi.nlm.nih.gov/genomes/all/GCA/001/509/655/GCA_001509655.1_ASM150965v1/GCA_001509655.1_ASM150965v1_genomic.gbff.gz
GCF_001509655.1_ASM150965v1	GCA_001509655.1	https://ftp.ncbi.nlm.nih.gov/genomes/all/GCA/001/509/655/GCA_001509655.1_ASM150965v1/GCA_001509655.1_ASM150965v1_genomic.gbff.gz	Escherichia coli	E2	blank	blood	China: Zhe Jiang	Homo sapiens	2014-08-16'			GCA_020105115.1_ASM2010511v1	GCA_020105115.1	https://ftp.ncbi.nlm.nih.gov/genomes/all/GCA/020/105/115/GCA_020105115.1_ASM2010511v1/GCA_020105115.1_ASM2010511v1_genomic.gbff.gz
GCA_020105115.1_ASM2010511v1	GCA_020105115.1	https://ftp.ncbi.nlm.nih.gov/genomes/all/GCA/020/105/115/GCA_020105115.1_ASM2010511v1/GCA_020105115.1_ASM2010511v1_genomic.gbff.gz	Escherichia coli	SPCR2020	blank	rectal swab of 45 year old man with liver cirrhosis returning from Russia	Canada: Vancouver	Homo sapiens	2020-10-12'			GCA_021343255.1_ASM2134325v1	GCA_021343255.1	https://ftp.ncbi.nlm.nih.gov/genomes/all/GCA/021/343/255/GCA_021343255.1_ASM2134325v1/GCA_021343255.1_ASM2134325v1_genomic.gbff.gz
GCA_021343255.1_ASM2134325v1	GCA_021343255.1	https://ftp.ncbi.nlm.nih.gov/genomes/all/GCA/021/343/255/GCA_021343255.1_ASM2134325v1/GCA_021343255.1_ASM2134325v1_genomic.gbff.gz	Escherichia coli	R807	blank	anal swab	China	Homo sapiens	2018'			GCA_019660745.1_ASM1966074v1	GCA_019660745.1	https://ftp.ncbi.nlm.nih.gov/genomes/all/GCA/019/660/745/GCA_019660745.1_ASM1966074v1/GCA_019660745.1_ASM1966074v1_genomic.gbff.gz
GCA_019660745.1_ASM1966074v1	GCA_019660745.1	https://ftp.ncbi.nlm.nih.gov/genomes/all/GCA/019/660/745/GCA_019660745.1_ASM1966074v1/GCA_019660745.1_ASM1966074v1_genomic.gbff.gz	Escherichia coli	EC-14-2-92	blank	blood	China	Homo sapiens	2014'			GCA_019660525.1_ASM1966052v1	GCA_019660525.1	https://ftp.ncbi.nlm.nih.gov/genomes/all/GCA/019/660/525/GCA_019660525.1_ASM1966052v1/GCA_019660525.1_ASM1966052v1_genomic.gbff.gz
GCA_019660525.1_ASM1966052v1	GCA_019660525.1	https://ftp.ncbi.nlm.nih.gov/genomes/all/GCA/019/660/525/GCA_019660525.1_ASM1966052v1/GCA_019660525.1_ASM1966052v1_genomic.gbff.gz	Escherichia coli	EC-15-2-51	blank	urine	China	Homo sapiens	2015'			GCA_929618175.1_cpe069	GCA_929618175.1	https://ftp.ncbi.nlm.nih.gov/genomes/all/GCA/929/618/175/GCA_929618175.1_cpe069/GCA_929618175.1_cpe069_genomic.gbff.gz
GCA_929618175.1_cpe069	GCA_929618175.1	https://ftp.ncbi.nlm.nih.gov/genomes/all/GCA/929/618/175/GCA_929618175.1_cpe069/GCA_929618175.1_cpe069_genomic.gbff.gz	Escherichia coli	cpe069	NA	screen	blank	blank	blank'			GCA_018224725.1_ASM1822472v1	GCA_018224725.1	https://ftp.ncbi.nlm.nih.gov/genomes/all/GCA/018/224/725/GCA_018224725.1_ASM1822472v1/GCA_018224725.1_ASM1822472v1_genomic.gbff.gz
GCA_018224725.1_ASM1822472v1	GCA_018224725.1	https://ftp.ncbi.nlm.nih.gov/genomes/all/GCA/018/224/725/GCA_018224725.1_ASM1822472v1/GCA_018224725.1_ASM1822472v1_genomic.gbff.gz	Escherichia coli	XAE001	blank	blank	China: Beijing	Homo sapiens	blank'			GCA_027888515.1_ASM2788851v1	GCA_027888515.1	https://ftp.ncbi.nlm.nih.gov/genomes/all/GCA/027/888/515/GCA_027888515.1_ASM2788851v1/GCA_027888515.1_ASM2788851v1_genomic.gbff.gz
GCF_027888515.1_ASM2788851v1	GCA_027888515.1	https://ftp.ncbi.nlm.nih.gov/genomes/all/GCA/027/888/515/GCA_027888515.1_ASM2788851v1/GCA_027888515.1_ASM2788851v1_genomic.gbff.gz	Escherichia coli	EC8945	blank	sputum	China: Jiangsu	Homo sapiens	2018-06-29'			GCA_011076985.1_ASM1107698v1	GCA_011076985.1	https://ftp.ncbi.nlm.nih.gov/genomes/all/GCA/011/076/985/GCA_011076985.1_ASM1107698v1/GCA_011076985.1_ASM1107698v1_genomic.gbff.gz
GCA_011076985.1_ASM1107698v1	GCA_011076985.1	https://ftp.ncbi.nlm.nih.gov/genomes/all/GCA/011/076/985/GCA_011076985.1_ASM1107698v1/GCA_011076985.1_ASM1107698v1_genomic.gbff.gz	Escherichia coli	M-DH5a-X3	blank	blank	blank	blank	blank'			GCA_021167575.1_ASM2116757v1	GCA_021167575.1	https://ftp.ncbi.nlm.nih.gov/genomes/all/GCA/021/167/575/GCA_021167575.1_ASM2116757v1/GCA_021167575.1_ASM2116757v1_genomic.gbff.gz
GCA_021167575.1_ASM2116757v1	GCA_021167575.1	https://ftp.ncbi.nlm.nih.gov/genomes/all/GCA/021/167/575/GCA_021167575.1_ASM2116757v1/GCA_021167575.1_ASM2116757v1_genomic.gbff.gz	Escherichia coli	ECO85	blank	urine	Argentina	Homo sapiens	2015'			GCA_017150845.1_ASM1715084v1	GCA_017150845.1	https://ftp.ncbi.nlm.nih.gov/genomes/all/GCA/017/150/845/GCA_017150845.1_ASM1715084v1/GCA_017150845.1_ASM1715084v1_genomic.gbff.gz
GCA_017150845.1_ASM1715084v1	GCA_017150845.1	https://ftp.ncbi.nlm.nih.gov/genomes/all/GCA/017/150/845/GCA_017150845.1_ASM1715084v1/GCA_017150845.1_ASM1715084v1_genomic.gbff.gz	Escherichia coli	H2F19R	blank	blank	China: Yangjiang	goose	2018-07-07T09:10:14Z'			GCA_011077535.1_ASM1107753v1	GCA_011077535.1	https://ftp.ncbi.nlm.nih.gov/genomes/all/GCA/011/077/535/GCA_011077535.1_ASM1107753v1/GCA_011077535.1_ASM1107753v1_genomic.gbff.gz
GCA_011077535.1_ASM1107753v1	GCA_011077535.1	https://ftp.ncbi.nlm.nih.gov/genomes/all/GCA/011/077/535/GCA_011077535.1_ASM1107753v1/GCA_011077535.1_ASM1107753v1_genomic.gbff.gz	Escherichia coli	M-2-X3	blank	blank	China: Shandong	Chicken manure compost	2019'			GCA_028825505.1_ASM2882550v1	GCA_028825505.1	https://ftp.ncbi.nlm.nih.gov/genomes/all/GCA/028/825/505/GCA_028825505.1_ASM2882550v1/GCA_028825505.1_ASM2882550v1_genomic.gbff.gz
GCF_028825505.1_ASM2882550v1	GCA_028825505.1	https://ftp.ncbi.nlm.nih.gov/genomes/all/GCA/028/825/505/GCA_028825505.1_ASM2882550v1/GCA_028825505.1_ASM2882550v1_genomic.gbff.gz	Escherichia coli	CHS102	blank	ascites	China: Shijiazhuang	blank	2022-04-13'			GCA_022558885.1_ASM2255888v1	GCA_022558885.1	https://ftp.ncbi.nlm.nih.gov/genomes/all/GCA/022/558/885/GCA_022558885.1_ASM2255888v1/GCA_022558885.1_ASM2255888v1_genomic.gbff.gz
GCA_022558885.1_ASM2255888v1	GCA_022558885.1	https://ftp.ncbi.nlm.nih.gov/genomes/all/GCA/022/558/885/GCA_022558885.1_ASM2255888v1/GCA_022558885.1_ASM2255888v1_genomic.gbff.gz	Escherichia coli	EC13	blank	urine	China: Hangzhou	Homo sapiens	2016-09-28'			GCA_019926725.1_ASM1992672v1	GCA_019926725.1	https://ftp.ncbi.nlm.nih.gov/genomes/all/GCA/019/926/725/GCA_019926725.1_ASM1992672v1/GCA_019926725.1_ASM1992672v1_genomic.gbff.gz
GCA_019926725.1_ASM1992672v1	GCA_019926725.1	https://ftp.ncbi.nlm.nih.gov/genomes/all/GCA/019/926/725/GCA_019926725.1_ASM1992672v1/GCA_019926725.1_ASM1992672v1_genomic.gbff.gz	Escherichia coli	ZDHYF689	blank	blood	China: Zhengzhou	Homo sapiens	2019-06-18'			GCA_023243535.1_ASM2324353v1	GCA_023243535.1	https://ftp.ncbi.nlm.nih.gov/genomes/all/GCA/023/243/535/GCA_023243535.1_ASM2324353v1/GCA_023243535.1_ASM2324353v1_genomic.gbff.gz
GCA_023243535.1_ASM2324353v1	GCA_023243535.1	https://ftp.ncbi.nlm.nih.gov/genomes/all/GCA/023/243/535/GCA_023243535.1_ASM2324353v1/GCA_023243535.1_ASM2324353v1_genomic.gbff.gz	Escherichia coli	JZ38	blank	stool	China: Zhanjiang City, Guangdong Province	swine	2017-07'			GCA_022095775.1_ASM2209577v1	GCA_022095775.1	https://ftp.ncbi.nlm.nih.gov/genomes/all/GCA/022/095/775/GCA_022095775.1_ASM2209577v1/GCA_022095775.1_ASM2209577v1_genomic.gbff.gz
GCA_022095775.1_ASM2209577v1	GCA_022095775.1	https://ftp.ncbi.nlm.nih.gov/genomes/all/GCA/022/095/775/GCA_022095775.1_ASM2209577v1/GCA_022095775.1_ASM2209577v1_genomic.gbff.gz	Escherichia coli	MDS-50825040-TC-Tet-4-52	blank	Laboratory	Norway	blank	2021-03-23'			GCA_020424045.1_ASM2042404v1	GCA_020424045.1	https://ftp.ncbi.nlm.nih.gov/genomes/all/GCA/020/424/045/GCA_020424045.1_ASM2042404v1/GCA_020424045.1_ASM2042404v1_genomic.gbff.gz
GCA_020424045.1_ASM2042404v1	GCA_020424045.1	https://ftp.ncbi.nlm.nih.gov/genomes/all/GCA/020/424/045/GCA_020424045.1_ASM2042404v1/GCA_020424045.1_ASM2042404v1_genomic.gbff.gz	Escherichia coli	Z30	blank	blank	China: Beijing	Homo sapiens	2020-06'			GCA_020786245.1_ASM2078624v1	GCA_020786245.1	https://ftp.ncbi.nlm.nih.gov/genomes/all/GCA/020/786/245/GCA_020786245.1_ASM2078624v1/GCA_020786245.1_ASM2078624v1_genomic.gbff.gz
GCA_020786245.1_ASM2078624v1	GCA_020786245.1	https://ftp.ncbi.nlm.nih.gov/genomes/all/GCA/020/786/245/GCA_020786245.1_ASM2078624v1/GCA_020786245.1_ASM2078624v1_genomic.gbff.gz	Escherichia coli	S24EP	blank	blank	blank	Homo sapiens	blank'			GCA_022558685.1_ASM2255868v1	GCA_022558685.1	https://ftp.ncbi.nlm.nih.gov/genomes/all/GCA/022/558/685/GCA_022558685.1_ASM2255868v1/GCA_022558685.1_ASM2255868v1_genomic.gbff.gz
GCA_022558685.1_ASM2255868v1	GCA_022558685.1	https://ftp.ncbi.nlm.nih.gov/genomes/all/GCA/022/558/685/GCA_022558685.1_ASM2255868v1/GCA_022558685.1_ASM2255868v1_genomic.gbff.gz	Escherichia coli	EC26	blank	urine	China: Hangzhou	Homo sapiens	2017-09-06'			GCA_019844015.1_ASM1984401v1	GCA_019844015.1	https://ftp.ncbi.nlm.nih.gov/genomes/all/GCA/019/844/015/GCA_019844015.1_ASM1984401v1/GCA_019844015.1_ASM1984401v1_genomic.gbff.gz
GCA_019844015.1_ASM1984401v1	GCA_019844015.1	https://ftp.ncbi.nlm.nih.gov/genomes/all/GCA/019/844/015/GCA_019844015.1_ASM1984401v1/GCA_019844015.1_ASM1984401v1_genomic.gbff.gz	Escherichia coli	NDM_12_14482	blank	rectal swab from neonate	Tanzania:Dar es Salaam	Homo sapiens	2018-02-18'			GCA_017151175.1_ASM1715117v1	GCA_017151175.1	https://ftp.ncbi.nlm.nih.gov/genomes/all/GCA/017/151/175/GCA_017151175.1_ASM1715117v1/GCA_017151175.1_ASM1715117v1_genomic.gbff.gz
GCA_017151175.1_ASM1715117v1	GCA_017151175.1	https://ftp.ncbi.nlm.nih.gov/genomes/all/GCA/017/151/175/GCA_017151175.1_ASM1715117v1/GCA_017151175.1_ASM1715117v1_genomic.gbff.gz	Escherichia coli	M13	blank	blank	China: Yangjiang	mouse	2019-02-15T15:03:16Z'			GCA_022969575.1_ASM2296957v1	GCA_022969575.1	https://ftp.ncbi.nlm.nih.gov/genomes/all/GCA/022/969/575/GCA_022969575.1_ASM2296957v1/GCA_022969575.1_ASM2296957v1_genomic.gbff.gz
GCA_022969575.1_ASM2296957v1	GCA_022969575.1	https://ftp.ncbi.nlm.nih.gov/genomes/all/GCA/022/969/575/GCA_022969575.1_ASM2296957v1/GCA_022969575.1_ASM2296957v1_genomic.gbff.gz	Escherichia coli	SW35M	blank	feces	China: Shanghai City	migratory bird	2019-08'			GCA_028471885.1_ASM2847188v1	GCA_028471885.1	https://ftp.ncbi.nlm.nih.gov/genomes/all/GCA/028/471/885/GCA_028471885.1_ASM2847188v1/GCA_028471885.1_ASM2847188v1_genomic.gbff.gz
GCF_028471885.1_ASM2847188v1	GCA_028471885.1	https://ftp.ncbi.nlm.nih.gov/genomes/all/GCA/028/471/885/GCA_028471885.1_ASM2847188v1/GCA_028471885.1_ASM2847188v1_genomic.gbff.gz	Escherichia coli	XH2172	blank	blood	China	Homo sapiens	2020-05-17'			GCA_020422375.1_ASM2042237v1	GCA_020422375.1	https://ftp.ncbi.nlm.nih.gov/genomes/all/GCA/020/422/375/GCA_020422375.1_ASM2042237v1/GCA_020422375.1_ASM2042237v1_genomic.gbff.gz
GCA_020422375.1_ASM2042237v1	GCA_020422375.1	https://ftp.ncbi.nlm.nih.gov/genomes/all/GCA/020/422/375/GCA_020422375.1_ASM2042237v1/GCA_020422375.1_ASM2042237v1_genomic.gbff.gz	Escherichia coli	100	blank	lung	China: Liaoning	Mink	2019'			GCA_000809145.1_ASM80914v1	GCA_000809145.1	https://ftp.ncbi.nlm.nih.gov/genomes/all/GCA/000/809/145/GCA_000809145.1_ASM80914v1/GCA_000809145.1_ASM80914v1_genomic.gbff.gz
GCA_000809145.1_ASM80914v1	GCA_000809145.1	https://ftp.ncbi.nlm.nih.gov/genomes/all/GCA/000/809/145/GCA_000809145.1_ASM80914v1/GCA_000809145.1_ASM80914v1_genomic.gbff.gz	Escherichia coli JT5	JT5	blank	rectal swab	Singapore	Homo sapiens	15-Jul-2013'			GCA_017150975.1_ASM1715097v1	GCA_017150975.1	https://ftp.ncbi.nlm.nih.gov/genomes/all/GCA/017/150/975/GCA_017150975.1_ASM1715097v1/GCA_017150975.1_ASM1715097v1_genomic.gbff.gz
GCA_017150975.1_ASM1715097v1	GCA_017150975.1	https://ftp.ncbi.nlm.nih.gov/genomes/all/GCA/017/150/975/GCA_017150975.1_ASM1715097v1/GCA_017150975.1_ASM1715097v1_genomic.gbff.gz	Escherichia coli	DF3W	blank	blank	China: Yangjiang	goose	2018-11-02T09:15:30Z'			GCA_019054495.1_ASM1905449v1	GCA_019054495.1	https://ftp.ncbi.nlm.nih.gov/genomes/all/GCA/019/054/495/GCA_019054495.1_ASM1905449v1/GCA_019054495.1_ASM1905449v1_genomic.gbff.gz
GCA_019054495.1_ASM1905449v1	GCA_019054495.1	https://ftp.ncbi.nlm.nih.gov/genomes/all/GCA/019/054/495/GCA_019054495.1_ASM1905449v1/GCA_019054495.1_ASM1905449v1_genomic.gbff.gz	Escherichia coli	xz014	blank	sputum	China: Xuzhou	Homo sapiens	2016-09-18'			GCA_023244335.1_ASM2324433v1	GCA_023244335.1	https://ftp.ncbi.nlm.nih.gov/genomes/all/GCA/023/244/335/GCA_023244335.1_ASM2324433v1/GCA_023244335.1_ASM2324433v1_genomic.gbff.gz
GCA_023244335.1_ASM2324433v1	GCA_023244335.1	https://ftp.ncbi.nlm.nih.gov/genomes/all/GCA/023/244/335/GCA_023244335.1_ASM2324433v1/GCA_023244335.1_ASM2324433v1_genomic.gbff.gz	Escherichia coli	HLJ250	blank	stool	China: Harbin City, Heilongjiang Province	poultry	2016-07'			GCA_026412065.1_ASM2641206v1	GCA_026412065.1	https://ftp.ncbi.nlm.nih.gov/genomes/all/GCA/026/412/065/GCA_026412065.1_ASM2641206v1/GCA_026412065.1_ASM2641206v1_genomic.gbff.gz
GCF_026412065.1_ASM2641206v1	GCA_026412065.1	https://ftp.ncbi.nlm.nih.gov/genomes/all/GCA/026/412/065/GCA_026412065.1_ASM2641206v1/GCA_026412065.1_ASM2641206v1_genomic.gbff.gz	Escherichia coli	ID1000508	blank	blank	USA: California, Alameda County	Homo sapiens	2017-01/2019-12'			GCA_015693445.1_ASM1569344v1	GCA_015693445.1	https://ftp.ncbi.nlm.nih.gov/genomes/all/GCA/015/693/445/GCA_015693445.1_ASM1569344v1/GCA_015693445.1_ASM1569344v1_genomic.gbff.gz
GCA_015693445.1_ASM1569344v1	GCA_015693445.1	https://ftp.ncbi.nlm.nih.gov/genomes/all/GCA/015/693/445/GCA_015693445.1_ASM1569344v1/GCA_015693445.1_ASM1569344v1_genomic.gbff.gz	Escherichia coli	18EC	blank	urine	Colombia	Homo sapiens	2016-09-14'			GCA_026341465.1_ASM2634146v1	GCA_026341465.1	https://ftp.ncbi.nlm.nih.gov/genomes/all/GCA/026/341/465/GCA_026341465.1_ASM2634146v1/GCA_026341465.1_ASM2634146v1_genomic.gbff.gz
GCF_026341465.1_ASM2634146v1	GCA_026341465.1	https://ftp.ncbi.nlm.nih.gov/genomes/all/GCA/026/341/465/GCA_026341465.1_ASM2634146v1/GCA_026341465.1_ASM2634146v1_genomic.gbff.gz	Escherichia coli	20220828076	blank	Skin tissue	China: Jiangsu, Nanjing	Homo sapiens	2022-08-28'			GCA_019053605.1_ASM1905360v1	GCA_019053605.1	https://ftp.ncbi.nlm.nih.gov/genomes/all/GCA/019/053/605/GCA_019053605.1_ASM1905360v1/GCA_019053605.1_ASM1905360v1_genomic.gbff.gz
GCA_019053605.1_ASM1905360v1	GCA_019053605.1	https://ftp.ncbi.nlm.nih.gov/genomes/all/GCA/019/053/605/GCA_019053605.1_ASM1905360v1/GCA_019053605.1_ASM1905360v1_genomic.gbff.gz	Escherichia coli	xz054	blank	sputum	China: Xuzhou	Homo sapiens	2018-07-06'			GCA_027888165.1_ASM2788816v1	GCA_027888165.1	https://ftp.ncbi.nlm.nih.gov/genomes/all/GCA/027/888/165/GCA_027888165.1_ASM2788816v1/GCA_027888165.1_ASM2788816v1_genomic.gbff.gz
GCF_027888165.1_ASM2788816v1	GCA_027888165.1	https://ftp.ncbi.nlm.nih.gov/genomes/all/GCA/027/888/165/GCA_027888165.1_ASM2788816v1/GCA_027888165.1_ASM2788816v1_genomic.gbff.gz	Escherichia coli	EC12093	blank	urine	China: Jiangsu	Homo sapiens	2019-09-27'			GCA_023273405.1_ASM2327340v1	GCA_023273405.1	https://ftp.ncbi.nlm.nih.gov/genomes/all/GCA/023/273/405/GCA_023273405.1_ASM2327340v1/GCA_023273405.1_ASM2327340v1_genomic.gbff.gz
GCA_023273405.1_ASM2327340v1	GCA_023273405.1	https://ftp.ncbi.nlm.nih.gov/genomes/all/GCA/023/273/405/GCA_023273405.1_ASM2327340v1/GCA_023273405.1_ASM2327340v1_genomic.gbff.gz	Escherichia coli	E-4H4	blank	wound	China: Huizhou	Homo sapiens	2017-10-06'			GCA_018862635.1_ASM1886263v1	GCA_018862635.1	https://ftp.ncbi.nlm.nih.gov/genomes/all/GCA/018/862/635/GCA_018862635.1_ASM1886263v1/GCA_018862635.1_ASM1886263v1_genomic.gbff.gz
GCA_018862635.1_ASM1886263v1	GCA_018862635.1	https://ftp.ncbi.nlm.nih.gov/genomes/all/GCA/018/862/635/GCA_018862635.1_ASM1886263v1/GCA_018862635.1_ASM1886263v1_genomic.gbff.gz	Escherichia coli	ZWEC171	blank	blank	China: Jiangsu	duck	2019-01-18'			GCA_021650265.1_ASM2165026v1	GCA_021650265.1	https://ftp.ncbi.nlm.nih.gov/genomes/all/GCA/021/650/265/GCA_021650265.1_ASM2165026v1/GCA_021650265.1_ASM2165026v1_genomic.gbff.gz
GCA_021650265.1_ASM2165026v1	GCA_021650265.1	https://ftp.ncbi.nlm.nih.gov/genomes/all/GCA/021/650/265/GCA_021650265.1_ASM2165026v1/GCA_021650265.1_ASM2165026v1_genomic.gbff.gz	Escherichia coli	w208	blank	food animal chicken	China: Qingdao	blank	2019-01-21'			GCA_022558745.1_ASM2255874v1	GCA_022558745.1	https://ftp.ncbi.nlm.nih.gov/genomes/all/GCA/022/558/745/GCA_022558745.1_ASM2255874v1/GCA_022558745.1_ASM2255874v1_genomic.gbff.gz
GCA_022558745.1_ASM2255874v1	GCA_022558745.1	https://ftp.ncbi.nlm.nih.gov/genomes/all/GCA/022/558/745/GCA_022558745.1_ASM2255874v1/GCA_022558745.1_ASM2255874v1_genomic.gbff.gz	Escherichia coli	EC21	blank	urine	China: Hangzhou	Homo sapiens	2017-07-07'			GCA_023243655.1_ASM2324365v1	GCA_023243655.1	https://ftp.ncbi.nlm.nih.gov/genomes/all/GCA/023/243/655/GCA_023243655.1_ASM2324365v1/GCA_023243655.1_ASM2324365v1_genomic.gbff.gz
GCA_023243655.1_ASM2324365v1	GCA_023243655.1	https://ftp.ncbi.nlm.nih.gov/genomes/all/GCA/023/243/655/GCA_023243655.1_ASM2324365v1/GCA_023243655.1_ASM2324365v1_genomic.gbff.gz	Escherichia coli	GQ35-1	blank	stool	China: Nanning City, Guangxi Province	poultry	2017-11'			GCA_011077515.1_ASM1107751v1	GCA_011077515.1	https://ftp.ncbi.nlm.nih.gov/genomes/all/GCA/011/077/515/GCA_011077515.1_ASM1107751v1/GCA_011077515.1_ASM1107751v1_genomic.gbff.gz
GCA_011077515.1_ASM1107751v1	GCA_011077515.1	https://ftp.ncbi.nlm.nih.gov/genomes/all/GCA/011/077/515/GCA_011077515.1_ASM1107751v1/GCA_011077515.1_ASM1107751v1_genomic.gbff.gz	Escherichia coli	M-1-X3	blank	blank	China: Shandong	Chicken manure compost	2019'			GCA_026421045.1_ASM2642104v1	GCA_026421045.1	https://ftp.ncbi.nlm.nih.gov/genomes/all/GCA/026/421/045/GCA_026421045.1_ASM2642104v1/GCA_026421045.1_ASM2642104v1_genomic.gbff.gz
GCF_026421045.1_ASM2642104v1	GCA_026421045.1	https://ftp.ncbi.nlm.nih.gov/genomes/all/GCA/026/421/045/GCA_026421045.1_ASM2642104v1/GCA_026421045.1_ASM2642104v1_genomic.gbff.gz	Escherichia coli	A1630	blank	blood	Greece	Homo sapiens	2018-01-01'			GCA_023291625.1_ASM2329162v1	GCA_023291625.1	https://ftp.ncbi.nlm.nih.gov/genomes/all/GCA/023/291/625/GCA_023291625.1_ASM2329162v1/GCA_023291625.1_ASM2329162v1_genomic.gbff.gz
GCA_023291625.1_ASM2329162v1	GCA_023291625.1	https://ftp.ncbi.nlm.nih.gov/genomes/all/GCA/023/291/625/GCA_023291625.1_ASM2329162v1/GCA_023291625.1_ASM2329162v1_genomic.gbff.gz	Escherichia coli	E-4C1	blank	urine	China: Huizhou	Homo sapiens	2015-11-09'			GCA_027887535.1_ASM2788753v1	GCA_027887535.1	https://ftp.ncbi.nlm.nih.gov/genomes/all/GCA/027/887/535/GCA_027887535.1_ASM2788753v1/GCA_027887535.1_ASM2788753v1_genomic.gbff.gz
GCF_027887535.1_ASM2788753v1	GCA_027887535.1	https://ftp.ncbi.nlm.nih.gov/genomes/all/GCA/027/887/535/GCA_027887535.1_ASM2788753v1/GCA_027887535.1_ASM2788753v1_genomic.gbff.gz	Escherichia coli	EC16041	blank	urine	China: Jiangsu	Homo sapiens	2021-07-07'			GCA_019926675.1_ASM1992667v1	GCA_019926675.1	https://ftp.ncbi.nlm.nih.gov/genomes/all/GCA/019/926/675/GCA_019926675.1_ASM1992667v1/GCA_019926675.1_ASM1992667v1_genomic.gbff.gz
GCA_019926675.1_ASM1992667v1	GCA_019926675.1	https://ftp.ncbi.nlm.nih.gov/genomes/all/GCA/019/926/675/GCA_019926675.1_ASM1992667v1/GCA_019926675.1_ASM1992667v1_genomic.gbff.gz	Escherichia coli	ZDHYF752	blank	anal swab	China: Zhengzhou	Homo sapiens	2019-06-22'			GCA_027983585.1_ASM2798358v1	GCA_027983585.1	https://ftp.ncbi.nlm.nih.gov/genomes/all/GCA/027/983/585/GCA_027983585.1_ASM2798358v1/GCA_027983585.1_ASM2798358v1_genomic.gbff.gz
GCF_027983585.1_ASM2798358v1	GCA_027983585.1	https://ftp.ncbi.nlm.nih.gov/genomes/all/GCA/027/983/585/GCA_027983585.1_ASM2798358v1/GCA_027983585.1_ASM2798358v1_genomic.gbff.gz	Escherichia coli	294X6	blank	blank	France	Homo sapiens	2021'			GCA_027887495.1_ASM2788749v1	GCA_027887495.1	https://ftp.ncbi.nlm.nih.gov/genomes/all/GCA/027/887/495/GCA_027887495.1_ASM2788749v1/GCA_027887495.1_ASM2788749v1_genomic.gbff.gz
GCF_027887495.1_ASM2788749v1	GCA_027887495.1	https://ftp.ncbi.nlm.nih.gov/genomes/all/GCA/027/887/495/GCA_027887495.1_ASM2788749v1/GCA_027887495.1_ASM2788749v1_genomic.gbff.gz	Escherichia coli	EC16107	blank	urine	China: Jiangsu	Homo sapiens	2021-07-19'			GCA_022095905.1_ASM2209590v1	GCA_022095905.1	https://ftp.ncbi.nlm.nih.gov/genomes/all/GCA/022/095/905/GCA_022095905.1_ASM2209590v1/GCA_022095905.1_ASM2209590v1_genomic.gbff.gz
GCA_022095905.1_ASM2209590v1	GCA_022095905.1	https://ftp.ncbi.nlm.nih.gov/genomes/all/GCA/022/095/905/GCA_022095905.1_ASM2209590v1/GCA_022095905.1_ASM2209590v1_genomic.gbff.gz	Escherichia coli	MDS-50825040-TC-Tet-2-3	blank	Laboratory	Norway	blank	2021-03-23'			GCA_002811605.1_ASM281160v1	GCA_002811605.1	https://ftp.ncbi.nlm.nih.gov/genomes/all/GCA/002/811/605/GCA_002811605.1_ASM281160v1/GCA_002811605.1_ASM281160v1_genomic.gbff.gz
GCF_002811605.1_ASM281160v1	GCA_002811605.1	https://ftp.ncbi.nlm.nih.gov/genomes/all/GCA/002/811/605/GCA_002811605.1_ASM281160v1/GCA_002811605.1_ASM281160v1_genomic.gbff.gz	Escherichia coli	SCEC020076	blank	blank	China: Sichuan, Chengdu	Homo sapiens	2017'			GCA_023272775.1_ASM2327277v1	GCA_023272775.1	https://ftp.ncbi.nlm.nih.gov/genomes/all/GCA/023/272/775/GCA_023272775.1_ASM2327277v1/GCA_023272775.1_ASM2327277v1_genomic.gbff.gz
GCA_023272775.1_ASM2327277v1	GCA_023272775.1	https://ftp.ncbi.nlm.nih.gov/genomes/all/GCA/023/272/775/GCA_023272775.1_ASM2327277v1/GCA_023272775.1_ASM2327277v1_genomic.gbff.gz	Escherichia coli	PM4-5	blank	cecum	China	blank	2020'			GCA_028825565.1_ASM2882556v1	GCA_028825565.1	https://ftp.ncbi.nlm.nih.gov/genomes/all/GCA/028/825/565/GCA_028825565.1_ASM2882556v1/GCA_028825565.1_ASM2882556v1_genomic.gbff.gz
GCF_028825565.1_ASM2882556v1	GCA_028825565.1	https://ftp.ncbi.nlm.nih.gov/genomes/all/GCA/028/825/565/GCA_028825565.1_ASM2882556v1/GCA_028825565.1_ASM2882556v1_genomic.gbff.gz	Escherichia coli	CHS105	blank	secretion	China: Shijiazhuang	blank	2022-04-13'			GCA_019660085.1_ASM1966008v1	GCA_019660085.1	https://ftp.ncbi.nlm.nih.gov/genomes/all/GCA/019/660/085/GCA_019660085.1_ASM1966008v1/GCA_019660085.1_ASM1966008v1_genomic.gbff.gz
GCA_019660085.1_ASM1966008v1	GCA_019660085.1	https://ftp.ncbi.nlm.nih.gov/genomes/all/GCA/019/660/085/GCA_019660085.1_ASM1966008v1/GCA_019660085.1_ASM1966008v1_genomic.gbff.gz	Escherichia coli	EC-15-2-152	blank	blood	China	Homo sapiens	2015'			GCA_023478145.1_ASM2347814v1	GCA_023478145.1	https://ftp.ncbi.nlm.nih.gov/genomes/all/GCA/023/478/145/GCA_023478145.1_ASM2347814v1/GCA_023478145.1_ASM2347814v1_genomic.gbff.gz
GCA_023478145.1_ASM2347814v1	GCA_023478145.1	https://ftp.ncbi.nlm.nih.gov/genomes/all/GCA/023/478/145/GCA_023478145.1_ASM2347814v1/GCA_023478145.1_ASM2347814v1_genomic.gbff.gz	Escherichia coli	Eco_716	blank	Screening	United Kingdom: London	Homo sapiens	2015'			GCA_022015565.1_ASM2201556v1	GCA_022015565.1	https://ftp.ncbi.nlm.nih.gov/genomes/all/GCA/022/015/565/GCA_022015565.1_ASM2201556v1/GCA_022015565.1_ASM2201556v1_genomic.gbff.gz
GCA_022015565.1_ASM2201556v1	GCA_022015565.1	https://ftp.ncbi.nlm.nih.gov/genomes/all/GCA/022/015/565/GCA_022015565.1_ASM2201556v1/GCA_022015565.1_ASM2201556v1_genomic.gbff.gz	Escherichia coli	P10500	blank	urine	India	Homo sapiens	2020-02-15'			GCA_018224825.1_ASM1822482v1	GCA_018224825.1	https://ftp.ncbi.nlm.nih.gov/genomes/all/GCA/018/224/825/GCA_018224825.1_ASM1822482v1/GCA_018224825.1_ASM1822482v1_genomic.gbff.gz
GCA_018224825.1_ASM1822482v1	GCA_018224825.1	https://ftp.ncbi.nlm.nih.gov/genomes/all/GCA/018/224/825/GCA_018224825.1_ASM1822482v1/GCA_018224825.1_ASM1822482v1_genomic.gbff.gz	Escherichia coli	XAE003	blank	blank	China: Beijing	Homo sapiens	blank'			GCA_023243975.1_ASM2324397v1	GCA_023243975.1	https://ftp.ncbi.nlm.nih.gov/genomes/all/GCA/023/243/975/GCA_023243975.1_ASM2324397v1/GCA_023243975.1_ASM2324397v1_genomic.gbff.gz
GCA_023243975.1_ASM2324397v1	GCA_023243975.1	https://ftp.ncbi.nlm.nih.gov/genomes/all/GCA/023/243/975/GCA_023243975.1_ASM2324397v1/GCA_023243975.1_ASM2324397v1_genomic.gbff.gz	Escherichia coli	BW1-1	blank	sewage	China: Chifeng City, Inner Mongolia Province	blank	2017-06'			GCA_019926865.1_ASM1992686v1	GCA_019926865.1	https://ftp.ncbi.nlm.nih.gov/genomes/all/GCA/019/926/865/GCA_019926865.1_ASM1992686v1/GCA_019926865.1_ASM1992686v1_genomic.gbff.gz
GCA_019926865.1_ASM1992686v1	GCA_019926865.1	https://ftp.ncbi.nlm.nih.gov/genomes/all/GCA/019/926/865/GCA_019926865.1_ASM1992686v1/GCA_019926865.1_ASM1992686v1_genomic.gbff.gz	Escherichia coli	ZDHYF147	blank	urine	China: Zhengzhou	Homo sapiens	2019-04-21'			GCA_027988305.1_ASM2798830v1	GCA_027988305.1	https://ftp.ncbi.nlm.nih.gov/genomes/all/GCA/027/988/305/GCA_027988305.1_ASM2798830v1/GCA_027988305.1_ASM2798830v1_genomic.gbff.gz
GCF_027988305.1_ASM2798830v1	GCA_027988305.1	https://ftp.ncbi.nlm.nih.gov/genomes/all/GCA/027/988/305/GCA_027988305.1_ASM2798830v1/GCA_027988305.1_ASM2798830v1_genomic.gbff.gz	Escherichia coli	306I8	blank	blank	France	Homo sapiens	2021'			GCA_023273565.1_ASM2327356v1	GCA_023273565.1	https://ftp.ncbi.nlm.nih.gov/genomes/all/GCA/023/273/565/GCA_023273565.1_ASM2327356v1/GCA_023273565.1_ASM2327356v1_genomic.gbff.gz
GCA_023273565.1_ASM2327356v1	GCA_023273565.1	https://ftp.ncbi.nlm.nih.gov/genomes/all/GCA/023/273/565/GCA_023273565.1_ASM2327356v1/GCA_023273565.1_ASM2327356v1_genomic.gbff.gz	Escherichia coli	E-3G.1	blank	sputum	China: Huizhou	Homo sapiens	2014-05-08'			GCA_021343375.1_ASM2134337v1	GCA_021343375.1	https://ftp.ncbi.nlm.nih.gov/genomes/all/GCA/021/343/375/GCA_021343375.1_ASM2134337v1/GCA_021343375.1_ASM2134337v1_genomic.gbff.gz
GCA_021343375.1_ASM2134337v1	GCA_021343375.1	https://ftp.ncbi.nlm.nih.gov/genomes/all/GCA/021/343/375/GCA_021343375.1_ASM2134337v1/GCA_021343375.1_ASM2134337v1_genomic.gbff.gz	Escherichia coli	E-T952	blank	anal swab	China	Homo sapiens	2020'			GCA_026421025.1_ASM2642102v1	GCA_026421025.1	https://ftp.ncbi.nlm.nih.gov/genomes/all/GCA/026/421/025/GCA_026421025.1_ASM2642102v1/GCA_026421025.1_ASM2642102v1_genomic.gbff.gz
GCF_026421025.1_ASM2642102v1	GCA_026421025.1	https://ftp.ncbi.nlm.nih.gov/genomes/all/GCA/026/421/025/GCA_026421025.1_ASM2642102v1/GCA_026421025.1_ASM2642102v1_genomic.gbff.gz	Escherichia coli	A155	blank	urine	Greece	Homo sapiens	2017-01-01'			GCA_027983925.1_ASM2798392v1	GCA_027983925.1	https://ftp.ncbi.nlm.nih.gov/genomes/all/GCA/027/983/925/GCA_027983925.1_ASM2798392v1/GCA_027983925.1_ASM2798392v1_genomic.gbff.gz
GCF_027983925.1_ASM2798392v1	GCA_027983925.1	https://ftp.ncbi.nlm.nih.gov/genomes/all/GCA/027/983/925/GCA_027983925.1_ASM2798392v1/GCA_027983925.1_ASM2798392v1_genomic.gbff.gz	Escherichia coli	328A4	blank	blank	France	Homo sapiens	2022'			GCA_026014045.1_ASM2601404v1	GCA_026014045.1	https://ftp.ncbi.nlm.nih.gov/genomes/all/GCA/026/014/045/GCA_026014045.1_ASM2601404v1/GCA_026014045.1_ASM2601404v1_genomic.gbff.gz
GCF_026014045.1_ASM2601404v1	GCA_026014045.1	https://ftp.ncbi.nlm.nih.gov/genomes/all/GCA/026/014/045/GCA_026014045.1_ASM2601404v1/GCA_026014045.1_ASM2601404v1_genomic.gbff.gz	Escherichia coli	KR148	blank	urine [UBERON:0001088]	Germany: Regensburg	Homo sapiens	2016'			GCA_025583445.1_ASM2558344v1	GCA_025583445.1	https://ftp.ncbi.nlm.nih.gov/genomes/all/GCA/025/583/445/GCA_025583445.1_ASM2558344v1/GCA_025583445.1_ASM2558344v1_genomic.gbff.gz
GCF_025583445.1_ASM2558344v1	GCA_025583445.1	https://ftp.ncbi.nlm.nih.gov/genomes/all/GCA/025/583/445/GCA_025583445.1_ASM2558344v1/GCA_025583445.1_ASM2558344v1_genomic.gbff.gz	Escherichia coli	YZLc18-2	blank	feces	China: Yangzhou	chicken	2019-04-01'			GCA_023273695.1_ASM2327369v1	GCA_023273695.1	https://ftp.ncbi.nlm.nih.gov/genomes/all/GCA/023/273/695/GCA_023273695.1_ASM2327369v1/GCA_023273695.1_ASM2327369v1_genomic.gbff.gz
GCA_023273695.1_ASM2327369v1	GCA_023273695.1	https://ftp.ncbi.nlm.nih.gov/genomes/all/GCA/023/273/695/GCA_023273695.1_ASM2327369v1/GCA_023273695.1_ASM2327369v1_genomic.gbff.gz	Escherichia coli	3F2-2	blank	sputum	China: Huizhou	Homo sapiens	2014-03-07'			GCA_023572185.1_ASM2357218v1	GCA_023572185.1	https://ftp.ncbi.nlm.nih.gov/genomes/all/GCA/023/572/185/GCA_023572185.1_ASM2357218v1/GCA_023572185.1_ASM2357218v1_genomic.gbff.gz
GCA_023572185.1_ASM2357218v1	GCA_023572185.1	https://ftp.ncbi.nlm.nih.gov/genomes/all/GCA/023/572/185/GCA_023572185.1_ASM2357218v1/GCA_023572185.1_ASM2357218v1_genomic.gbff.gz	Escherichia coli	BDEc_NLF-A4	blank	stool	Bangladesh	Homo sapiens	2019'			GCA_019050935.1_ASM1905093v1	GCA_019050935.1	https://ftp.ncbi.nlm.nih.gov/genomes/all/GCA/019/050/935/GCA_019050935.1_ASM1905093v1/GCA_019050935.1_ASM1905093v1_genomic.gbff.gz
GCA_019050935.1_ASM1905093v1	GCA_019050935.1	https://ftp.ncbi.nlm.nih.gov/genomes/all/GCA/019/050/935/GCA_019050935.1_ASM1905093v1/GCA_019050935.1_ASM1905093v1_genomic.gbff.gz	Escherichia coli	xz136	blank	urine	China: Xuzhou	Homo sapiens	2019-01-15'			GCA_027888275.1_ASM2788827v1	GCA_027888275.1	https://ftp.ncbi.nlm.nih.gov/genomes/all/GCA/027/888/275/GCA_027888275.1_ASM2788827v1/GCA_027888275.1_ASM2788827v1_genomic.gbff.gz
GCF_027888275.1_ASM2788827v1	GCA_027888275.1	https://ftp.ncbi.nlm.nih.gov/genomes/all/GCA/027/888/275/GCA_027888275.1_ASM2788827v1/GCA_027888275.1_ASM2788827v1_genomic.gbff.gz	Escherichia coli	EC11646	blank	urine	China: Jiangsu	Homo sapiens	2019-07-22'			GCA_023598985.1_ASM2359898v1	GCA_023598985.1	https://ftp.ncbi.nlm.nih.gov/genomes/all/GCA/023/598/985/GCA_023598985.1_ASM2359898v1/GCA_023598985.1_ASM2359898v1_genomic.gbff.gz
GCA_023598985.1_ASM2359898v1	GCA_023598985.1	https://ftp.ncbi.nlm.nih.gov/genomes/all/GCA/023/598/985/GCA_023598985.1_ASM2359898v1/GCA_023598985.1_ASM2359898v1_genomic.gbff.gz	Escherichia coli	19ZY299	blank	blank	China	Homo sapiens	2019'			GCA_018446735.1_ASM1844673v1	GCA_018446735.1	https://ftp.ncbi.nlm.nih.gov/genomes/all/GCA/018/446/735/GCA_018446735.1_ASM1844673v1/GCA_018446735.1_ASM1844673v1_genomic.gbff.gz
GCA_018446735.1_ASM1844673v1	GCA_018446735.1	https://ftp.ncbi.nlm.nih.gov/genomes/all/GCA/018/446/735/GCA_018446735.1_ASM1844673v1/GCA_018446735.1_ASM1844673v1_genomic.gbff.gz	Escherichia coli	Survcare253	blank	urine	Germany	Homo sapiens	2019'			GCA_022759785.1_ASM2275978v1	GCA_022759785.1	https://ftp.ncbi.nlm.nih.gov/genomes/all/GCA/022/759/785/GCA_022759785.1_ASM2275978v1/GCA_022759785.1_ASM2275978v1_genomic.gbff.gz
GCA_022759785.1_ASM2275978v1	GCA_022759785.1	https://ftp.ncbi.nlm.nih.gov/genomes/all/GCA/022/759/785/GCA_022759785.1_ASM2275978v1/GCA_022759785.1_ASM2275978v1_genomic.gbff.gz	Escherichia coli	Ec-050-T20-ESBL	blank	stool	Switzerland	Homo sapiens	2018'			GCA_027983105.1_ASM2798310v1	GCA_027983105.1	https://ftp.ncbi.nlm.nih.gov/genomes/all/GCA/027/983/105/GCA_027983105.1_ASM2798310v1/GCA_027983105.1_ASM2798310v1_genomic.gbff.gz
GCF_027983105.1_ASM2798310v1	GCA_027983105.1	https://ftp.ncbi.nlm.nih.gov/genomes/all/GCA/027/983/105/GCA_027983105.1_ASM2798310v1/GCA_027983105.1_ASM2798310v1_genomic.gbff.gz	Escherichia coli	256C10	blank	blank	France	Homo sapiens	2020'			GCA_027984025.1_ASM2798402v1	GCA_027984025.1	https://ftp.ncbi.nlm.nih.gov/genomes/all/GCA/027/984/025/GCA_027984025.1_ASM2798402v1/GCA_027984025.1_ASM2798402v1_genomic.gbff.gz
GCF_027984025.1_ASM2798402v1	GCA_027984025.1	https://ftp.ncbi.nlm.nih.gov/genomes/all/GCA/027/984/025/GCA_027984025.1_ASM2798402v1/GCA_027984025.1_ASM2798402v1_genomic.gbff.gz	Escherichia coli	256D3	blank	blank	France	Homo sapiens	2020'			GCA_015330065.1_ASM1533006v1	GCA_015330065.1	https://ftp.ncbi.nlm.nih.gov/genomes/all/GCA/015/330/065/GCA_015330065.1_ASM1533006v1/GCA_015330065.1_ASM1533006v1_genomic.gbff.gz
GCA_015330065.1_ASM1533006v1	GCA_015330065.1	https://ftp.ncbi.nlm.nih.gov/genomes/all/GCA/015/330/065/GCA_015330065.1_ASM1533006v1/GCA_015330065.1_ASM1533006v1_genomic.gbff.gz	Escherichia coli	J22	blank	Rectal swab	India: Rajsthan	Homo sapiens	2018'			GCA_024700135.1_ASM2470013v1	GCA_024700135.1	https://ftp.ncbi.nlm.nih.gov/genomes/all/GCA/024/700/135/GCA_024700135.1_ASM2470013v1/GCA_024700135.1_ASM2470013v1_genomic.gbff.gz
GCF_024700135.1_ASM2470013v1	GCA_024700135.1	https://ftp.ncbi.nlm.nih.gov/genomes/all/GCA/024/700/135/GCA_024700135.1_ASM2470013v1/GCA_024700135.1_ASM2470013v1_genomic.gbff.gz	Escherichia coli	DMCPEC7	blank	Ear swab	South Korea: Seoul	Canis lupus	2020-05-22'			GCA_023273605.1_ASM2327360v1	GCA_023273605.1	https://ftp.ncbi.nlm.nih.gov/genomes/all/GCA/023/273/605/GCA_023273605.1_ASM2327360v1/GCA_023273605.1_ASM2327360v1_genomic.gbff.gz
GCA_023273605.1_ASM2327360v1	GCA_023273605.1	https://ftp.ncbi.nlm.nih.gov/genomes/all/GCA/023/273/605/GCA_023273605.1_ASM2327360v1/GCA_023273605.1_ASM2327360v1_genomic.gbff.gz	Escherichia coli	E-4A3	blank	sputum	China: Huizhou	Homo sapiens	2015-03-25'			GCA_025404075.1_ASM2540407v1	GCA_025404075.1	https://ftp.ncbi.nlm.nih.gov/genomes/all/GCA/025/404/075/GCA_025404075.1_ASM2540407v1/GCA_025404075.1_ASM2540407v1_genomic.gbff.gz
GCF_025404075.1_ASM2540407v1	GCA_025404075.1	https://ftp.ncbi.nlm.nih.gov/genomes/all/GCA/025/404/075/GCA_025404075.1_ASM2540407v1/GCA_025404075.1_ASM2540407v1_genomic.gbff.gz	Escherichia coli	53443	blank	blank	Lebanon	Homo sapiens	2018/2019'			GCA_023006385.1_ASM2300638v1	GCA_023006385.1	https://ftp.ncbi.nlm.nih.gov/genomes/all/GCA/023/006/385/GCA_023006385.1_ASM2300638v1/GCA_023006385.1_ASM2300638v1_genomic.gbff.gz
GCA_023006385.1_ASM2300638v1	GCA_023006385.1	https://ftp.ncbi.nlm.nih.gov/genomes/all/GCA/023/006/385/GCA_023006385.1_ASM2300638v1/GCA_023006385.1_ASM2300638v1_genomic.gbff.gz	Escherichia coli	CREC004	blank	blank	blank	Homo sapiens	blank'			GCA_021342895.1_ASM2134289v1	GCA_021342895.1	https://ftp.ncbi.nlm.nih.gov/genomes/all/GCA/021/342/895/GCA_021342895.1_ASM2134289v1/GCA_021342895.1_ASM2134289v1_genomic.gbff.gz
GCA_021342895.1_ASM2134289v1	GCA_021342895.1	https://ftp.ncbi.nlm.nih.gov/genomes/all/GCA/021/342/895/GCA_021342895.1_ASM2134289v1/GCA_021342895.1_ASM2134289v1_genomic.gbff.gz	Escherichia coli	R203-1	blank	anal swab	China	Homo sapiens	2018'			GCA_022969515.1_ASM2296951v1	GCA_022969515.1	https://ftp.ncbi.nlm.nih.gov/genomes/all/GCA/022/969/515/GCA_022969515.1_ASM2296951v1/GCA_022969515.1_ASM2296951v1_genomic.gbff.gz
GCA_022969515.1_ASM2296951v1	GCA_022969515.1	https://ftp.ncbi.nlm.nih.gov/genomes/all/GCA/022/969/515/GCA_022969515.1_ASM2296951v1/GCA_022969515.1_ASM2296951v1_genomic.gbff.gz	Escherichia coli	HH46M	blank	feces	China: Suqian City, Jiangsu Province	migratory bird	2019-08'			GCA_017150915.1_ASM1715091v1	GCA_017150915.1	https://ftp.ncbi.nlm.nih.gov/genomes/all/GCA/017/150/915/GCA_017150915.1_ASM1715091v1/GCA_017150915.1_ASM1715091v1_genomic.gbff.gz
GCA_017150915.1_ASM1715091v1	GCA_017150915.1	https://ftp.ncbi.nlm.nih.gov/genomes/all/GCA/017/150/915/GCA_017150915.1_ASM1715091v1/GCA_017150915.1_ASM1715091v1_genomic.gbff.gz	Escherichia coli	H2F9R	blank	blank	China: Yangjiang	goose	2018-07-07T09:21:18Z'			GCA_025583055.1_ASM2558305v1	GCA_025583055.1	https://ftp.ncbi.nlm.nih.gov/genomes/all/GCA/025/583/055/GCA_025583055.1_ASM2558305v1/GCA_025583055.1_ASM2558305v1_genomic.gbff.gz
GCF_025583055.1_ASM2558305v1	GCA_025583055.1	https://ftp.ncbi.nlm.nih.gov/genomes/all/GCA/025/583/055/GCA_025583055.1_ASM2558305v1/GCA_025583055.1_ASM2558305v1_genomic.gbff.gz	Escherichia coli	YZMd21-1	blank	feces	China: Yangzhou	duck	2019-04-01'			GCA_020541005.1_ASM2054100v1	GCA_020541005.1	https://ftp.ncbi.nlm.nih.gov/genomes/all/GCA/020/541/005/GCA_020541005.1_ASM2054100v1/GCA_020541005.1_ASM2054100v1_genomic.gbff.gz
GCA_020541005.1_ASM2054100v1	GCA_020541005.1	https://ftp.ncbi.nlm.nih.gov/genomes/all/GCA/020/541/005/GCA_020541005.1_ASM2054100v1/GCA_020541005.1_ASM2054100v1_genomic.gbff.gz	Escherichia coli	P27_L1_05.20	blank	rectal swab	United Kingdom	Homo sapiens	2020-05'			GCA_027983535.1_ASM2798353v1	GCA_027983535.1	https://ftp.ncbi.nlm.nih.gov/genomes/all/GCA/027/983/535/GCA_027983535.1_ASM2798353v1/GCA_027983535.1_ASM2798353v1_genomic.gbff.gz
GCF_027983535.1_ASM2798353v1	GCA_027983535.1	https://ftp.ncbi.nlm.nih.gov/genomes/all/GCA/027/983/535/GCA_027983535.1_ASM2798353v1/GCA_027983535.1_ASM2798353v1_genomic.gbff.gz	Escherichia coli	308F8	blank	blank	France	Homo sapiens	2021'			GCA_023535125.1_ASM2353512v1	GCA_023535125.1	https://ftp.ncbi.nlm.nih.gov/genomes/all/GCA/023/535/125/GCA_023535125.1_ASM2353512v1/GCA_023535125.1_ASM2353512v1_genomic.gbff.gz
GCA_023535125.1_ASM2353512v1	GCA_023535125.1	https://ftp.ncbi.nlm.nih.gov/genomes/all/GCA/023/535/125/GCA_023535125.1_ASM2353512v1/GCA_023535125.1_ASM2353512v1_genomic.gbff.gz	Escherichia coli	WZ22	blank	blank	China: Zhejiang	pig	2020'			GCA_023273345.1_ASM2327334v1	GCA_023273345.1	https://ftp.ncbi.nlm.nih.gov/genomes/all/GCA/023/273/345/GCA_023273345.1_ASM2327334v1/GCA_023273345.1_ASM2327334v1_genomic.gbff.gz
GCA_023273345.1_ASM2327334v1	GCA_023273345.1	https://ftp.ncbi.nlm.nih.gov/genomes/all/GCA/023/273/345/GCA_023273345.1_ASM2327334v1/GCA_023273345.1_ASM2327334v1_genomic.gbff.gz	Escherichia coli	E-5A5	blank	wound	China: Huizhou	Homo sapiens	2017-11-27'			GCA_019926325.1_ASM1992632v1	GCA_019926325.1	https://ftp.ncbi.nlm.nih.gov/genomes/all/GCA/019/926/325/GCA_019926325.1_ASM1992632v1/GCA_019926325.1_ASM1992632v1_genomic.gbff.gz
GCA_019926325.1_ASM1992632v1	GCA_019926325.1	https://ftp.ncbi.nlm.nih.gov/genomes/all/GCA/019/926/325/GCA_019926325.1_ASM1992632v1/GCA_019926325.1_ASM1992632v1_genomic.gbff.gz	Escherichia coli	ZDHYS737	blank	urine	China: Zhengzhou	Homo sapiens	2019-10-29'			GCA_025583295.1_ASM2558329v1	GCA_025583295.1	https://ftp.ncbi.nlm.nih.gov/genomes/all/GCA/025/583/295/GCA_025583295.1_ASM2558329v1/GCA_025583295.1_ASM2558329v1_genomic.gbff.gz
GCF_025583295.1_ASM2558329v1	GCA_025583295.1	https://ftp.ncbi.nlm.nih.gov/genomes/all/GCA/025/583/295/GCA_025583295.1_ASM2558329v1/GCA_025583295.1_ASM2558329v1_genomic.gbff.gz	Escherichia coli	YZMc17-1	blank	feces	China: Yangzhou	chicken	2019-04-01'			GCA_019397205.1_ASM1939720v1	GCA_019397205.1	https://ftp.ncbi.nlm.nih.gov/genomes/all/GCA/019/397/205/GCA_019397205.1_ASM1939720v1/GCA_019397205.1_ASM1939720v1_genomic.gbff.gz
GCA_019397205.1_ASM1939720v1	GCA_019397205.1	https://ftp.ncbi.nlm.nih.gov/genomes/all/GCA/019/397/205/GCA_019397205.1_ASM1939720v1/GCA_019397205.1_ASM1939720v1_genomic.gbff.gz	Escherichia coli	EN5134	blank	blood	India: Kolkata	Homo sapiens	2013-04-01'			GCA_019771935.1_ASM1977193v1	GCA_019771935.1	https://ftp.ncbi.nlm.nih.gov/genomes/all/GCA/019/771/935/GCA_019771935.1_ASM1977193v1/GCA_019771935.1_ASM1977193v1_genomic.gbff.gz
GCA_019771935.1_ASM1977193v1	GCA_019771935.1	https://ftp.ncbi.nlm.nih.gov/genomes/all/GCA/019/771/935/GCA_019771935.1_ASM1977193v1/GCA_019771935.1_ASM1977193v1_genomic.gbff.gz	Escherichia coli	EC-16-10	blank	blood	China	Homo sapiens	2016'			GCA_027983145.1_ASM2798314v1	GCA_027983145.1	https://ftp.ncbi.nlm.nih.gov/genomes/all/GCA/027/983/145/GCA_027983145.1_ASM2798314v1/GCA_027983145.1_ASM2798314v1_genomic.gbff.gz
GCF_027983145.1_ASM2798314v1	GCA_027983145.1	https://ftp.ncbi.nlm.nih.gov/genomes/all/GCA/027/983/145/GCA_027983145.1_ASM2798314v1/GCA_027983145.1_ASM2798314v1_genomic.gbff.gz	Escherichia coli	317F4	blank	blank	France	Homo sapiens	2022'			GCA_017838155.1_ASM1783815v1	GCA_017838155.1	https://ftp.ncbi.nlm.nih.gov/genomes/all/GCA/017/838/155/GCA_017838155.1_ASM1783815v1/GCA_017838155.1_ASM1783815v1_genomic.gbff.gz
GCA_017838155.1_ASM1783815v1	GCA_017838155.1	https://ftp.ncbi.nlm.nih.gov/genomes/all/GCA/017/838/155/GCA_017838155.1_ASM1783815v1/GCA_017838155.1_ASM1783815v1_genomic.gbff.gz	Escherichia coli	15949	blank	ear swab	Nigeria	Homo sapiens	2017'			GCA_021650345.1_ASM2165034v1	GCA_021650345.1	https://ftp.ncbi.nlm.nih.gov/genomes/all/GCA/021/650/345/GCA_021650345.1_ASM2165034v1/GCA_021650345.1_ASM2165034v1_genomic.gbff.gz
GCA_021650345.1_ASM2165034v1	GCA_021650345.1	https://ftp.ncbi.nlm.nih.gov/genomes/all/GCA/021/650/345/GCA_021650345.1_ASM2165034v1/GCA_021650345.1_ASM2165034v1_genomic.gbff.gz	Escherichia coli	w184	blank	food animal chicken	China: Qingdao	blank	2019-01-21'			GCA_023243995.1_ASM2324399v1	GCA_023243995.1	https://ftp.ncbi.nlm.nih.gov/genomes/all/GCA/023/243/995/GCA_023243995.1_ASM2324399v1/GCA_023243995.1_ASM2324399v1_genomic.gbff.gz
GCA_023243995.1_ASM2324399v1	GCA_023243995.1	https://ftp.ncbi.nlm.nih.gov/genomes/all/GCA/023/243/995/GCA_023243995.1_ASM2324399v1/GCA_023243995.1_ASM2324399v1_genomic.gbff.gz	Escherichia coli	JS29-3	blank	stool	China: Yangzhou City, Jiangsu Province	swine	2015-06'			GCA_023291565.1_ASM2329156v1	GCA_023291565.1	https://ftp.ncbi.nlm.nih.gov/genomes/all/GCA/023/291/565/GCA_023291565.1_ASM2329156v1/GCA_023291565.1_ASM2329156v1_genomic.gbff.gz
GCA_023291565.1_ASM2329156v1	GCA_023291565.1	https://ftp.ncbi.nlm.nih.gov/genomes/all/GCA/023/291/565/GCA_023291565.1_ASM2329156v1/GCA_023291565.1_ASM2329156v1_genomic.gbff.gz	Escherichia coli	E-4F1	blank	urine	China: Huizhou	Homo sapiens	2016-12-08'			GCA_020564875.1_ASM2056487v1	GCA_020564875.1	https://ftp.ncbi.nlm.nih.gov/genomes/all/GCA/020/564/875/GCA_020564875.1_ASM2056487v1/GCA_020564875.1_ASM2056487v1_genomic.gbff.gz
GCA_020564875.1_ASM2056487v1	GCA_020564875.1	https://ftp.ncbi.nlm.nih.gov/genomes/all/GCA/020/564/875/GCA_020564875.1_ASM2056487v1/GCA_020564875.1_ASM2056487v1_genomic.gbff.gz	Escherichia coli	C2117	blank	Pus	Thailand: Surin	Homo sapiens	2019-03'			GCA_023243795.1_ASM2324379v1	GCA_023243795.1	https://ftp.ncbi.nlm.nih.gov/genomes/all/GCA/023/243/795/GCA_023243795.1_ASM2324379v1/GCA_023243795.1_ASM2324379v1_genomic.gbff.gz
GCA_023243795.1_ASM2324379v1	GCA_023243795.1	https://ftp.ncbi.nlm.nih.gov/genomes/all/GCA/023/243/795/GCA_023243795.1_ASM2324379v1/GCA_023243795.1_ASM2324379v1_genomic.gbff.gz	Escherichia coli	G3P10	blank	stool	China: Guigang City, Guangxi Province	swine	2017-08'			GCA_019926355.1_ASM1992635v1	GCA_019926355.1	https://ftp.ncbi.nlm.nih.gov/genomes/all/GCA/019/926/355/GCA_019926355.1_ASM1992635v1/GCA_019926355.1_ASM1992635v1_genomic.gbff.gz
GCA_019926355.1_ASM1992635v1	GCA_019926355.1	https://ftp.ncbi.nlm.nih.gov/genomes/all/GCA/019/926/355/GCA_019926355.1_ASM1992635v1/GCA_019926355.1_ASM1992635v1_genomic.gbff.gz	Escherichia coli	ZDHYS472	blank	urine	China: Zhengzhou	Homo sapiens	2019-10-20'			GCA_027888615.1_ASM2788861v1	GCA_027888615.1	https://ftp.ncbi.nlm.nih.gov/genomes/all/GCA/027/888/615/GCA_027888615.1_ASM2788861v1/GCA_027888615.1_ASM2788861v1_genomic.gbff.gz
GCF_027888615.1_ASM2788861v1	GCA_027888615.1	https://ftp.ncbi.nlm.nih.gov/genomes/all/GCA/027/888/615/GCA_027888615.1_ASM2788861v1/GCA_027888615.1_ASM2788861v1_genomic.gbff.gz	Escherichia coli	EC7284	blank	blood	China: Jiangsu	Homo sapiens	2017-09-04'			GCA_916159645.1_003928_INSP19	GCA_916159645.1	https://ftp.ncbi.nlm.nih.gov/genomes/all/GCA/916/159/645/GCA_916159645.1_003928_INSP19/GCA_916159645.1_003928_INSP19_genomic.gbff.gz
GCA_916159645.1_003928_INSP19	GCA_916159645.1	https://ftp.ncbi.nlm.nih.gov/genomes/all/GCA/916/159/645/GCA_916159645.1_003928_INSP19/GCA_916159645.1_003928_INSP19_genomic.gbff.gz	Escherichia coli	blank	blank	Blood	blank	blank	blank'			GCA_017601405.1_ASM1760140v1	GCA_017601405.1	https://ftp.ncbi.nlm.nih.gov/genomes/all/GCA/017/601/405/GCA_017601405.1_ASM1760140v1/GCA_017601405.1_ASM1760140v1_genomic.gbff.gz
GCA_017601405.1_ASM1760140v1	GCA_017601405.1	https://ftp.ncbi.nlm.nih.gov/genomes/all/GCA/017/601/405/GCA_017601405.1_ASM1760140v1/GCA_017601405.1_ASM1760140v1_genomic.gbff.gz	Escherichia coli	GDQ8D88	blank	fecal sample	China:Guangdong, Zhaoqing	duck	2018-10-15'			GCA_023273525.1_ASM2327352v1	GCA_023273525.1	https://ftp.ncbi.nlm.nih.gov/genomes/all/GCA/023/273/525/GCA_023273525.1_ASM2327352v1/GCA_023273525.1_ASM2327352v1_genomic.gbff.gz
GCA_023273525.1_ASM2327352v1	GCA_023273525.1	https://ftp.ncbi.nlm.nih.gov/genomes/all/GCA/023/273/525/GCA_023273525.1_ASM2327352v1/GCA_023273525.1_ASM2327352v1_genomic.gbff.gz	Escherichia coli	E-3H5	blank	sputum	China: Huizhou	Homo sapiens	2014-12-03'			GCA_019834455.1_ASM1983445v1	GCA_019834455.1	https://ftp.ncbi.nlm.nih.gov/genomes/all/GCA/019/834/455/GCA_019834455.1_ASM1983445v1/GCA_019834455.1_ASM1983445v1_genomic.gbff.gz
GCA_019834455.1_ASM1983445v1	GCA_019834455.1	https://ftp.ncbi.nlm.nih.gov/genomes/all/GCA/019/834/455/GCA_019834455.1_ASM1983445v1/GCA_019834455.1_ASM1983445v1_genomic.gbff.gz	Escherichia coli	ME2L-20-112	blank	Sewage	USA: Ohio	blank	2016'			GCA_013374275.1_ASM1337427v1	GCA_013374275.1	https://ftp.ncbi.nlm.nih.gov/genomes/all/GCA/013/374/275/GCA_013374275.1_ASM1337427v1/GCA_013374275.1_ASM1337427v1_genomic.gbff.gz
GCA_013374275.1_ASM1337427v1	GCA_013374275.1	https://ftp.ncbi.nlm.nih.gov/genomes/all/GCA/013/374/275/GCA_013374275.1_ASM1337427v1/GCA_013374275.1_ASM1337427v1_genomic.gbff.gz	Escherichia coli	YJ3	blank	blank	blank	blank	blank'			GCA_027888495.1_ASM2788849v1	GCA_027888495.1	https://ftp.ncbi.nlm.nih.gov/genomes/all/GCA/027/888/495/GCA_027888495.1_ASM2788849v1/GCA_027888495.1_ASM2788849v1_genomic.gbff.gz
GCF_027888495.1_ASM2788849v1	GCA_027888495.1	https://ftp.ncbi.nlm.nih.gov/genomes/all/GCA/027/888/495/GCA_027888495.1_ASM2788849v1/GCA_027888495.1_ASM2788849v1_genomic.gbff.gz	Escherichia coli	EC8987	blank	urine	China: Jiangsu	Homo sapiens	2018-07-04'			GCA_026412595.1_ASM2641259v1	GCA_026412595.1	https://ftp.ncbi.nlm.nih.gov/genomes/all/GCA/026/412/595/GCA_026412595.1_ASM2641259v1/GCA_026412595.1_ASM2641259v1_genomic.gbff.gz
GCF_026412595.1_ASM2641259v1	GCA_026412595.1	https://ftp.ncbi.nlm.nih.gov/genomes/all/GCA/026/412/595/GCA_026412595.1_ASM2641259v1/GCA_026412595.1_ASM2641259v1_genomic.gbff.gz	Escherichia coli	ID1000213	blank	blank	USA: California, Alameda County	Homo sapiens	2017-01/2019-12'			GCA_027887705.1_ASM2788770v1	GCA_027887705.1	https://ftp.ncbi.nlm.nih.gov/genomes/all/GCA/027/887/705/GCA_027887705.1_ASM2788770v1/GCA_027887705.1_ASM2788770v1_genomic.gbff.gz
GCF_027887705.1_ASM2788770v1	GCA_027887705.1	https://ftp.ncbi.nlm.nih.gov/genomes/all/GCA/027/887/705/GCA_027887705.1_ASM2788770v1/GCA_027887705.1_ASM2788770v1_genomic.gbff.gz	Escherichia coli	EC14879	blank	urine	China: Jiangsu	Homo sapiens	2021-01-01'			GCA_024298745.1_ASM2429874v1	GCA_024298745.1	https://ftp.ncbi.nlm.nih.gov/genomes/all/GCA/024/298/745/GCA_024298745.1_ASM2429874v1/GCA_024298745.1_ASM2429874v1_genomic.gbff.gz
GCF_024298745.1_ASM2429874v1	GCA_024298745.1	https://ftp.ncbi.nlm.nih.gov/genomes/all/GCA/024/298/745/GCA_024298745.1_ASM2429874v1/GCA_024298745.1_ASM2429874v1_genomic.gbff.gz	Escherichia coli	EC21Z-151	blank	blank	China:Zhejiang	Homo sapiens	2021-06-15'			GCA_019844035.1_ASM1984403v1	GCA_019844035.1	https://ftp.ncbi.nlm.nih.gov/genomes/all/GCA/019/844/035/GCA_019844035.1_ASM1984403v1/GCA_019844035.1_ASM1984403v1_genomic.gbff.gz
GCA_019844035.1_ASM1984403v1	GCA_019844035.1	https://ftp.ncbi.nlm.nih.gov/genomes/all/GCA/019/844/035/GCA_019844035.1_ASM1984403v1/GCA_019844035.1_ASM1984403v1_genomic.gbff.gz	Escherichia coli	NDM_11.16372	blank	rectal swab from HIV infected patient	Tanzania:Dar es Salaam	Homo sapiens	2018-02-03'			GCA_022559045.1_ASM2255904v1	GCA_022559045.1	https://ftp.ncbi.nlm.nih.gov/genomes/all/GCA/022/559/045/GCA_022559045.1_ASM2255904v1/GCA_022559045.1_ASM2255904v1_genomic.gbff.gz
GCA_022559045.1_ASM2255904v1	GCA_022559045.1	https://ftp.ncbi.nlm.nih.gov/genomes/all/GCA/022/559/045/GCA_022559045.1_ASM2255904v1/GCA_022559045.1_ASM2255904v1_genomic.gbff.gz	Escherichia coli	WCHEC040047	blank	blank	China: Chengdu, Sichuan	Homo sapiens	2017'			GCA_023243635.1_ASM2324363v1	GCA_023243635.1	https://ftp.ncbi.nlm.nih.gov/genomes/all/GCA/023/243/635/GCA_023243635.1_ASM2324363v1/GCA_023243635.1_ASM2324363v1_genomic.gbff.gz
GCA_023243635.1_ASM2324363v1	GCA_023243635.1	https://ftp.ncbi.nlm.nih.gov/genomes/all/GCA/023/243/635/GCA_023243635.1_ASM2324363v1/GCA_023243635.1_ASM2324363v1_genomic.gbff.gz	Escherichia coli	GQ95	blank	stool	China: Nanning City, Guangxi Province	poultry	2017-11'			GCA_027889075.1_ASM2788907v1	GCA_027889075.1	https://ftp.ncbi.nlm.nih.gov/genomes/all/GCA/027/889/075/GCA_027889075.1_ASM2788907v1/GCA_027889075.1_ASM2788907v1_genomic.gbff.gz
GCF_027889075.1_ASM2788907v1	GCA_027889075.1	https://ftp.ncbi.nlm.nih.gov/genomes/all/GCA/027/889/075/GCA_027889075.1_ASM2788907v1/GCA_027889075.1_ASM2788907v1_genomic.gbff.gz	Escherichia coli	EC3954	blank	bile	China: Jiangsu	Homo sapiens	2015-06-02'			GCA_020907935.1_ASM2090793v1	GCA_020907935.1	https://ftp.ncbi.nlm.nih.gov/genomes/all/GCA/020/907/935/GCA_020907935.1_ASM2090793v1/GCA_020907935.1_ASM2090793v1_genomic.gbff.gz
GCA_020907935.1_ASM2090793v1	GCA_020907935.1	https://ftp.ncbi.nlm.nih.gov/genomes/all/GCA/020/907/935/GCA_020907935.1_ASM2090793v1/GCA_020907935.1_ASM2090793v1_genomic.gbff.gz	Escherichia coli	PT77	blank	blank	China: Jiangsu	pigeon	2021-06-17'			GCA_025583425.1_ASM2558342v1	GCA_025583425.1	https://ftp.ncbi.nlm.nih.gov/genomes/all/GCA/025/583/425/GCA_025583425.1_ASM2558342v1/GCA_025583425.1_ASM2558342v1_genomic.gbff.gz
GCF_025583425.1_ASM2558342v1	GCA_025583425.1	https://ftp.ncbi.nlm.nih.gov/genomes/all/GCA/025/583/425/GCA_025583425.1_ASM2558342v1/GCA_025583425.1_ASM2558342v1_genomic.gbff.gz	Escherichia coli	YZLc20-1	blank	feces	China: Yangzhou	chicken	2019-04-01'			GCA_017151215.1_ASM1715121v1	GCA_017151215.1	https://ftp.ncbi.nlm.nih.gov/genomes/all/GCA/017/151/215/GCA_017151215.1_ASM1715121v1/GCA_017151215.1_ASM1715121v1_genomic.gbff.gz
GCA_017151215.1_ASM1715121v1	GCA_017151215.1	https://ftp.ncbi.nlm.nih.gov/genomes/all/GCA/017/151/215/GCA_017151215.1_ASM1715121v1/GCA_017151215.1_ASM1715121v1_genomic.gbff.gz	Escherichia coli	M9	blank	blank	China: Yangjiang	mouse	2019-02-15T15:05:17Z'			GCA_026107115.1_ASM2610711v1	GCA_026107115.1	https://ftp.ncbi.nlm.nih.gov/genomes/all/GCA/026/107/115/GCA_026107115.1_ASM2610711v1/GCA_026107115.1_ASM2610711v1_genomic.gbff.gz
GCF_026107115.1_ASM2610711v1	GCA_026107115.1	https://ftp.ncbi.nlm.nih.gov/genomes/all/GCA/026/107/115/GCA_026107115.1_ASM2610711v1/GCA_026107115.1_ASM2610711v1_genomic.gbff.gz	Escherichia coli	C425	blank	urine	Thailand	Homo sapiens	2016-09-17'			GCA_005930685.1_ASM593068v1	GCA_005930685.1	https://ftp.ncbi.nlm.nih.gov/genomes/all/GCA/005/930/685/GCA_005930685.1_ASM593068v1/GCA_005930685.1_ASM593068v1_genomic.gbff.gz
GCF_005930685.1_ASM593068v1	GCA_005930685.1	https://ftp.ncbi.nlm.nih.gov/genomes/all/GCA/005/930/685/GCA_005930685.1_ASM593068v1/GCA_005930685.1_ASM593068v1_genomic.gbff.gz	Escherichia coli	ECS9	blank	blank	China: Jinhua	Homo sapiens	2018-10-11'			GCA_027888135.1_ASM2788813v1	GCA_027888135.1	https://ftp.ncbi.nlm.nih.gov/genomes/all/GCA/027/888/135/GCA_027888135.1_ASM2788813v1/GCA_027888135.1_ASM2788813v1_genomic.gbff.gz
GCF_027888135.1_ASM2788813v1	GCA_027888135.1	https://ftp.ncbi.nlm.nih.gov/genomes/all/GCA/027/888/135/GCA_027888135.1_ASM2788813v1/GCA_027888135.1_ASM2788813v1_genomic.gbff.gz	Escherichia coli	EC12030	blank	urine	China: Jiangsu	Homo sapiens	2019-09-17'			GCA_022559285.1_ASM2255928v1	GCA_022559285.1	https://ftp.ncbi.nlm.nih.gov/genomes/all/GCA/022/559/285/GCA_022559285.1_ASM2255928v1/GCA_022559285.1_ASM2255928v1_genomic.gbff.gz
GCA_022559285.1_ASM2255928v1	GCA_022559285.1	https://ftp.ncbi.nlm.nih.gov/genomes/all/GCA/022/559/285/GCA_022559285.1_ASM2255928v1/GCA_022559285.1_ASM2255928v1_genomic.gbff.gz	Escherichia coli	EC5	blank	wound	China: Hangzhou	Homo sapiens	2016-03-18'			GCA_011077085.1_ASM1107708v1	GCA_011077085.1	https://ftp.ncbi.nlm.nih.gov/genomes/all/GCA/011/077/085/GCA_011077085.1_ASM1107708v1/GCA_011077085.1_ASM1107708v1_genomic.gbff.gz
GCA_011077085.1_ASM1107708v1	GCA_011077085.1	https://ftp.ncbi.nlm.nih.gov/genomes/all/GCA/011/077/085/GCA_011077085.1_ASM1107708v1/GCA_011077085.1_ASM1107708v1_genomic.gbff.gz	Escherichia coli	M-D22-X3	blank	blank	China: Shandong	Swine	2017'			GCA_016942655.1_ASM1694265v1	GCA_016942655.1	https://ftp.ncbi.nlm.nih.gov/genomes/all/GCA/016/942/655/GCA_016942655.1_ASM1694265v1/GCA_016942655.1_ASM1694265v1_genomic.gbff.gz
GCA_016942655.1_ASM1694265v1	GCA_016942655.1	https://ftp.ncbi.nlm.nih.gov/genomes/all/GCA/016/942/655/GCA_016942655.1_ASM1694265v1/GCA_016942655.1_ASM1694265v1_genomic.gbff.gz	Escherichia coli	EM06-18-14	blank	chicken meat	Laos	blank	2018'			GCA_024579775.1_ASM2457977v1	GCA_024579775.1	https://ftp.ncbi.nlm.nih.gov/genomes/all/GCA/024/579/775/GCA_024579775.1_ASM2457977v1/GCA_024579775.1_ASM2457977v1_genomic.gbff.gz
GCF_024579775.1_ASM2457977v1	GCA_024579775.1	https://ftp.ncbi.nlm.nih.gov/genomes/all/GCA/024/579/775/GCA_024579775.1_ASM2457977v1/GCA_024579775.1_ASM2457977v1_genomic.gbff.gz	Escherichia coli	C31	blank	urine	Singapore	Homo sapiens	blank'			GCA_022559265.1_ASM2255926v1	GCA_022559265.1	https://ftp.ncbi.nlm.nih.gov/genomes/all/GCA/022/559/265/GCA_022559265.1_ASM2255926v1/GCA_022559265.1_ASM2255926v1_genomic.gbff.gz
GCA_022559265.1_ASM2255926v1	GCA_022559265.1	https://ftp.ncbi.nlm.nih.gov/genomes/all/GCA/022/559/265/GCA_022559265.1_ASM2255926v1/GCA_022559265.1_ASM2255926v1_genomic.gbff.gz	Escherichia coli	EC7	blank	urine	China: Hangzhou	Homo sapiens	2016-04-26'			GCA_021441965.1_ASM2144196v1	GCA_021441965.1	https://ftp.ncbi.nlm.nih.gov/genomes/all/GCA/021/441/965/GCA_021441965.1_ASM2144196v1/GCA_021441965.1_ASM2144196v1_genomic.gbff.gz
GCA_021441965.1_ASM2144196v1	GCA_021441965.1	https://ftp.ncbi.nlm.nih.gov/genomes/all/GCA/021/441/965/GCA_021441965.1_ASM2144196v1/GCA_021441965.1_ASM2144196v1_genomic.gbff.gz	Escherichia coli	PT62	blank	pigeon	China: Jiangsu	blank	2021-06-17'			GCA_002967855.2_ASM296785v2	GCA_002967855.2	https://ftp.ncbi.nlm.nih.gov/genomes/all/GCA/002/967/855/GCA_002967855.2_ASM296785v2/GCA_002967855.2_ASM296785v2_genomic.gbff.gz
GCF_002967855.2_ASM296785v2	GCA_002967855.2	https://ftp.ncbi.nlm.nih.gov/genomes/all/GCA/002/967/855/GCA_002967855.2_ASM296785v2/GCA_002967855.2_ASM296785v2_genomic.gbff.gz	Escherichia coli	ESY003	blank	sputum	China: Shenyang	Homo sapiens	2014'			GCA_023243555.1_ASM2324355v1	GCA_023243555.1	https://ftp.ncbi.nlm.nih.gov/genomes/all/GCA/023/243/555/GCA_023243555.1_ASM2324355v1/GCA_023243555.1_ASM2324355v1_genomic.gbff.gz
GCA_023243555.1_ASM2324355v1	GCA_023243555.1	https://ftp.ncbi.nlm.nih.gov/genomes/all/GCA/023/243/555/GCA_023243555.1_ASM2324355v1/GCA_023243555.1_ASM2324355v1_genomic.gbff.gz	Escherichia coli	GQ152	blank	stool	China: Nanning City, Guangxi Province	poultry	2017-11'			GCA_019771975.1_ASM1977197v1	GCA_019771975.1	https://ftp.ncbi.nlm.nih.gov/genomes/all/GCA/019/771/975/GCA_019771975.1_ASM1977197v1/GCA_019771975.1_ASM1977197v1_genomic.gbff.gz
GCA_019771975.1_ASM1977197v1	GCA_019771975.1	https://ftp.ncbi.nlm.nih.gov/genomes/all/GCA/019/771/975/GCA_019771975.1_ASM1977197v1/GCA_019771975.1_ASM1977197v1_genomic.gbff.gz	Escherichia coli	EC-14-2-9	blank	sputum	China	Homo sapiens	2014'			GCA_903684325.1_assembly_BB1471	GCA_903684325.1	https://ftp.ncbi.nlm.nih.gov/genomes/all/GCA/903/684/325/GCA_903684325.1_assembly_BB1471/GCA_903684325.1_assembly_BB1471_genomic.gbff.gz
GCA_903684325.1_assembly_BB1471	GCA_903684325.1	https://ftp.ncbi.nlm.nih.gov/genomes/all/GCA/903/684/325/GCA_903684325.1_assembly_BB1471/GCA_903684325.1_assembly_BB1471_genomic.gbff.gz	Escherichia coli	blank	blank	water	blank	blank	blank'			GCA_023244745.1_ASM2324474v1	GCA_023244745.1	https://ftp.ncbi.nlm.nih.gov/genomes/all/GCA/023/244/745/GCA_023244745.1_ASM2324474v1/GCA_023244745.1_ASM2324474v1_genomic.gbff.gz
GCA_023244745.1_ASM2324474v1	GCA_023244745.1	https://ftp.ncbi.nlm.nih.gov/genomes/all/GCA/023/244/745/GCA_023244745.1_ASM2324474v1/GCA_023244745.1_ASM2324474v1_genomic.gbff.gz	Escherichia coli	NMM3	blank	stool	China: Chifeng City, Inner Mongolia Province	poultry	2017-06'			GCA_025582625.1_ASM2558262v1	GCA_025582625.1	https://ftp.ncbi.nlm.nih.gov/genomes/all/GCA/025/582/625/GCA_025582625.1_ASM2558262v1/GCA_025582625.1_ASM2558262v1_genomic.gbff.gz
GCF_025582625.1_ASM2558262v1	GCA_025582625.1	https://ftp.ncbi.nlm.nih.gov/genomes/all/GCA/025/582/625/GCA_025582625.1_ASM2558262v1/GCA_025582625.1_ASM2558262v1_genomic.gbff.gz	Escherichia coli	YZLw22-1	blank	ground water	China: Yangzhou	blank	2022-05-24'			GCA_017896585.1_ASM1789658v1	GCA_017896585.1	https://ftp.ncbi.nlm.nih.gov/genomes/all/GCA/017/896/585/GCA_017896585.1_ASM1789658v1/GCA_017896585.1_ASM1789658v1_genomic.gbff.gz
GCA_017896585.1_ASM1789658v1	GCA_017896585.1	https://ftp.ncbi.nlm.nih.gov/genomes/all/GCA/017/896/585/GCA_017896585.1_ASM1789658v1/GCA_017896585.1_ASM1789658v1_genomic.gbff.gz	Escherichia coli	GMC9149	blank	blank	India: Assam	Homo sapiens	2019-03-30'			GCA_023244185.1_ASM2324418v1	GCA_023244185.1	https://ftp.ncbi.nlm.nih.gov/genomes/all/GCA/023/244/185/GCA_023244185.1_ASM2324418v1/GCA_023244185.1_ASM2324418v1_genomic.gbff.gz
GCA_023244185.1_ASM2324418v1	GCA_023244185.1	https://ftp.ncbi.nlm.nih.gov/genomes/all/GCA/023/244/185/GCA_023244185.1_ASM2324418v1/GCA_023244185.1_ASM2324418v1_genomic.gbff.gz	Escherichia coli	FS24-1	blank	stool	China: Foshan City, Guangdong Province	swine	2015-06'			GCA_947390265.1_17_8104603_assembly	GCA_947390265.1	https://ftp.ncbi.nlm.nih.gov/genomes/all/GCA/947/390/265/GCA_947390265.1_17-8104603_assembly/GCA_947390265.1_17-8104603_assembly_genomic.gbff.gz
GCF_947390265.1_17_8104603_assembly	GCA_947390265.1	https://ftp.ncbi.nlm.nih.gov/genomes/all/GCA/947/390/265/GCA_947390265.1_17-8104603_assembly/GCA_947390265.1_17-8104603_assembly_genomic.gbff.gz	Escherichia coli	ST940	blank	NHS Scotland	blank	blank	blank'			GCA_023244255.1_ASM2324425v1	GCA_023244255.1	https://ftp.ncbi.nlm.nih.gov/genomes/all/GCA/023/244/255/GCA_023244255.1_ASM2324425v1/GCA_023244255.1_ASM2324425v1_genomic.gbff.gz
GCA_023244255.1_ASM2324425v1	GCA_023244255.1	https://ftp.ncbi.nlm.nih.gov/genomes/all/GCA/023/244/255/GCA_023244255.1_ASM2324425v1/GCA_023244255.1_ASM2324425v1_genomic.gbff.gz	Escherichia coli	HN68-2	blank	stool	China: Zhengzhou City, Henan Province	poultry	2016-07'			GCA_025583625.1_ASM2558362v1	GCA_025583625.1	https://ftp.ncbi.nlm.nih.gov/genomes/all/GCA/025/583/625/GCA_025583625.1_ASM2558362v1/GCA_025583625.1_ASM2558362v1_genomic.gbff.gz
GCF_025583625.1_ASM2558362v1	GCA_025583625.1	https://ftp.ncbi.nlm.nih.gov/genomes/all/GCA/025/583/625/GCA_025583625.1_ASM2558362v1/GCA_025583625.1_ASM2558362v1_genomic.gbff.gz	Escherichia coli	YZLc1-2	blank	feces	China: Yangzhou	chicken	2019'			GCA_019202495.1_ASM1920249v1	GCA_019202495.1	https://ftp.ncbi.nlm.nih.gov/genomes/all/GCA/019/202/495/GCA_019202495.1_ASM1920249v1/GCA_019202495.1_ASM1920249v1_genomic.gbff.gz
GCA_019202495.1_ASM1920249v1	GCA_019202495.1	https://ftp.ncbi.nlm.nih.gov/genomes/all/GCA/019/202/495/GCA_019202495.1_ASM1920249v1/GCA_019202495.1_ASM1920249v1_genomic.gbff.gz	Escherichia coli	KPC1628	blank	Rectal swab	Brazil: Maringa	Homo sapiens	2018'			GCA_027988365.1_ASM2798836v1	GCA_027988365.1	https://ftp.ncbi.nlm.nih.gov/genomes/all/GCA/027/988/365/GCA_027988365.1_ASM2798836v1/GCA_027988365.1_ASM2798836v1_genomic.gbff.gz
GCF_027988365.1_ASM2798836v1	GCA_027988365.1	https://ftp.ncbi.nlm.nih.gov/genomes/all/GCA/027/988/365/GCA_027988365.1_ASM2798836v1/GCA_027988365.1_ASM2798836v1_genomic.gbff.gz	Escherichia coli	273H10	blank	blank	France	Homo sapiens	2020'			GCA_018442445.1_ASM1844244v1	GCA_018442445.1	https://ftp.ncbi.nlm.nih.gov/genomes/all/GCA/018/442/445/GCA_018442445.1_ASM1844244v1/GCA_018442445.1_ASM1844244v1_genomic.gbff.gz
GCA_018442445.1_ASM1844244v1	GCA_018442445.1	https://ftp.ncbi.nlm.nih.gov/genomes/all/GCA/018/442/445/GCA_018442445.1_ASM1844244v1/GCA_018442445.1_ASM1844244v1_genomic.gbff.gz	Escherichia coli	Survcare119	blank	urine	Germany	Homo sapiens	2018'			GCA_019431415.1_ASM1943141v1	GCA_019431415.1	https://ftp.ncbi.nlm.nih.gov/genomes/all/GCA/019/431/415/GCA_019431415.1_ASM1943141v1/GCA_019431415.1_ASM1943141v1_genomic.gbff.gz
GCA_019431415.1_ASM1943141v1	GCA_019431415.1	https://ftp.ncbi.nlm.nih.gov/genomes/all/GCA/019/431/415/GCA_019431415.1_ASM1943141v1/GCA_019431415.1_ASM1943141v1_genomic.gbff.gz	Escherichia coli	B866641	blank	liver	blank	Homo sapiens	2019-02-13'			GCA_025421935.1_ASM2542193v1	GCA_025421935.1	https://ftp.ncbi.nlm.nih.gov/genomes/all/GCA/025/421/935/GCA_025421935.1_ASM2542193v1/GCA_025421935.1_ASM2542193v1_genomic.gbff.gz
GCF_025421935.1_ASM2542193v1	GCA_025421935.1	https://ftp.ncbi.nlm.nih.gov/genomes/all/GCA/025/421/935/GCA_025421935.1_ASM2542193v1/GCA_025421935.1_ASM2542193v1_genomic.gbff.gz	Escherichia coli	BZ1601	blank	fecal samples	China: Shandong	Homo sapiens	2021-09'			GCA_021503525.1_ASM2150352v1	GCA_021503525.1	https://ftp.ncbi.nlm.nih.gov/genomes/all/GCA/021/503/525/GCA_021503525.1_ASM2150352v1/GCA_021503525.1_ASM2150352v1_genomic.gbff.gz
GCA_021503525.1_ASM2150352v1	GCA_021503525.1	https://ftp.ncbi.nlm.nih.gov/genomes/all/GCA/021/503/525/GCA_021503525.1_ASM2150352v1/GCA_021503525.1_ASM2150352v1_genomic.gbff.gz	Escherichia coli	BC-BR228-2	blank	rectal swab	Bangladesh	Homo sapiens	2016'			GCA_027887675.1_ASM2788767v1	GCA_027887675.1	https://ftp.ncbi.nlm.nih.gov/genomes/all/GCA/027/887/675/GCA_027887675.1_ASM2788767v1/GCA_027887675.1_ASM2788767v1_genomic.gbff.gz
GCF_027887675.1_ASM2788767v1	GCA_027887675.1	https://ftp.ncbi.nlm.nih.gov/genomes/all/GCA/027/887/675/GCA_027887675.1_ASM2788767v1/GCA_027887675.1_ASM2788767v1_genomic.gbff.gz	Escherichia coli	EC15373	blank	secretion	China: Jiangsu	Homo sapiens	2021-03-25'			GCA_021343415.1_ASM2134341v1	GCA_021343415.1	https://ftp.ncbi.nlm.nih.gov/genomes/all/GCA/021/343/415/GCA_021343415.1_ASM2134341v1/GCA_021343415.1_ASM2134341v1_genomic.gbff.gz
GCA_021343415.1_ASM2134341v1	GCA_021343415.1	https://ftp.ncbi.nlm.nih.gov/genomes/all/GCA/021/343/415/GCA_021343415.1_ASM2134341v1/GCA_021343415.1_ASM2134341v1_genomic.gbff.gz	Escherichia coli	E-R911	blank	nasopharyngeal swab	China	Homo sapiens	2020'			GCA_020168225.1_ASM2016822v1	GCA_020168225.1	https://ftp.ncbi.nlm.nih.gov/genomes/all/GCA/020/168/225/GCA_020168225.1_ASM2016822v1/GCA_020168225.1_ASM2016822v1_genomic.gbff.gz
GCA_020168225.1_ASM2016822v1	GCA_020168225.1	https://ftp.ncbi.nlm.nih.gov/genomes/all/GCA/020/168/225/GCA_020168225.1_ASM2016822v1/GCA_020168225.1_ASM2016822v1_genomic.gbff.gz	Escherichia coli	C6341	blank	patient with infection	China: Sichuan	Homo sapiens	2019-01-23'			GCA_023534325.1_ASM2353432v1	GCA_023534325.1	https://ftp.ncbi.nlm.nih.gov/genomes/all/GCA/023/534/325/GCA_023534325.1_ASM2353432v1/GCA_023534325.1_ASM2353432v1_genomic.gbff.gz
GCA_023534325.1_ASM2353432v1	GCA_023534325.1	https://ftp.ncbi.nlm.nih.gov/genomes/all/GCA/023/534/325/GCA_023534325.1_ASM2353432v1/GCA_023534325.1_ASM2353432v1_genomic.gbff.gz	Escherichia coli	WZ22	blank	blank	China: Zhejiang	pig	2020'			GCA_021342085.1_ASM2134208v1	GCA_021342085.1	https://ftp.ncbi.nlm.nih.gov/genomes/all/GCA/021/342/085/GCA_021342085.1_ASM2134208v1/GCA_021342085.1_ASM2134208v1_genomic.gbff.gz
GCA_021342085.1_ASM2134208v1	GCA_021342085.1	https://ftp.ncbi.nlm.nih.gov/genomes/all/GCA/021/342/085/GCA_021342085.1_ASM2134208v1/GCA_021342085.1_ASM2134208v1_genomic.gbff.gz	Escherichia coli	E-T646-1	blank	anal swab	China	Homo sapiens	2020'			GCA_026412135.1_ASM2641213v1	GCA_026412135.1	https://ftp.ncbi.nlm.nih.gov/genomes/all/GCA/026/412/135/GCA_026412135.1_ASM2641213v1/GCA_026412135.1_ASM2641213v1_genomic.gbff.gz
GCF_026412135.1_ASM2641213v1	GCA_026412135.1	https://ftp.ncbi.nlm.nih.gov/genomes/all/GCA/026/412/135/GCA_026412135.1_ASM2641213v1/GCA_026412135.1_ASM2641213v1_genomic.gbff.gz	Escherichia coli	ID1000493	blank	blank	USA: California, Alameda County	Homo sapiens	2017-01/2019-12'			GCA_025583375.1_ASM2558337v1	GCA_025583375.1	https://ftp.ncbi.nlm.nih.gov/genomes/all/GCA/025/583/375/GCA_025583375.1_ASM2558337v1/GCA_025583375.1_ASM2558337v1_genomic.gbff.gz
GCF_025583375.1_ASM2558337v1	GCA_025583375.1	https://ftp.ncbi.nlm.nih.gov/genomes/all/GCA/025/583/375/GCA_025583375.1_ASM2558337v1/GCA_025583375.1_ASM2558337v1_genomic.gbff.gz	Escherichia coli	YZLc23-1	blank	feces	China: Yangzhou	chicken	2019-04-01'			GCA_011077095.1_ASM1107709v1	GCA_011077095.1	https://ftp.ncbi.nlm.nih.gov/genomes/all/GCA/011/077/095/GCA_011077095.1_ASM1107709v1/GCA_011077095.1_ASM1107709v1_genomic.gbff.gz
GCA_011077095.1_ASM1107709v1	GCA_011077095.1	https://ftp.ncbi.nlm.nih.gov/genomes/all/GCA/011/077/095/GCA_011077095.1_ASM1107709v1/GCA_011077095.1_ASM1107709v1_genomic.gbff.gz	Escherichia coli	M-S87-X3	blank	blank	China: Zhejiang	Homo sapiens	2016'			GCA_027888395.1_ASM2788839v1	GCA_027888395.1	https://ftp.ncbi.nlm.nih.gov/genomes/all/GCA/027/888/395/GCA_027888395.1_ASM2788839v1/GCA_027888395.1_ASM2788839v1_genomic.gbff.gz
GCF_027888395.1_ASM2788839v1	GCA_027888395.1	https://ftp.ncbi.nlm.nih.gov/genomes/all/GCA/027/888/395/GCA_027888395.1_ASM2788839v1/GCA_027888395.1_ASM2788839v1_genomic.gbff.gz	Escherichia coli	EC9362	blank	urine	China: Jiangsu	Homo sapiens	2018-08-22'			GCA_026411665.1_ASM2641166v1	GCA_026411665.1	https://ftp.ncbi.nlm.nih.gov/genomes/all/GCA/026/411/665/GCA_026411665.1_ASM2641166v1/GCA_026411665.1_ASM2641166v1_genomic.gbff.gz
GCF_026411665.1_ASM2641166v1	GCA_026411665.1	https://ftp.ncbi.nlm.nih.gov/genomes/all/GCA/026/411/665/GCA_026411665.1_ASM2641166v1/GCA_026411665.1_ASM2641166v1_genomic.gbff.gz	Escherichia coli	ID1000835	blank	blank	USA: California, Alameda County	Homo sapiens	2017-01/2019-12'			GCA_022095755.1_ASM2209575v1	GCA_022095755.1	https://ftp.ncbi.nlm.nih.gov/genomes/all/GCA/022/095/755/GCA_022095755.1_ASM2209575v1/GCA_022095755.1_ASM2209575v1_genomic.gbff.gz
GCA_022095755.1_ASM2209575v1	GCA_022095755.1	https://ftp.ncbi.nlm.nih.gov/genomes/all/GCA/022/095/755/GCA_022095755.1_ASM2209575v1/GCA_022095755.1_ASM2209575v1_genomic.gbff.gz	Escherichia coli	MDS-50825040-TC-Tet-4-13	blank	Laboratory	Norway	blank	2021-03-23'			GCA_018224225.1_ASM1822422v1	GCA_018224225.1	https://ftp.ncbi.nlm.nih.gov/genomes/all/GCA/018/224/225/GCA_018224225.1_ASM1822422v1/GCA_018224225.1_ASM1822422v1_genomic.gbff.gz
GCA_018224225.1_ASM1822422v1	GCA_018224225.1	https://ftp.ncbi.nlm.nih.gov/genomes/all/GCA/018/224/225/GCA_018224225.1_ASM1822422v1/GCA_018224225.1_ASM1822422v1_genomic.gbff.gz	Escherichia coli	LZE004	blank	blank	China: Beijing	Homo sapiens	blank'			GCA_018456485.1_ASM1845648v1	GCA_018456485.1	https://ftp.ncbi.nlm.nih.gov/genomes/all/GCA/018/456/485/GCA_018456485.1_ASM1845648v1/GCA_018456485.1_ASM1845648v1_genomic.gbff.gz
GCA_018456485.1_ASM1845648v1	GCA_018456485.1	https://ftp.ncbi.nlm.nih.gov/genomes/all/GCA/018/456/485/GCA_018456485.1_ASM1845648v1/GCA_018456485.1_ASM1845648v1_genomic.gbff.gz	Escherichia coli	r1591	blank	blank	India: Karnataka	Homo sapiens	2016'			GCA_024399595.1_ASM2439959v1	GCA_024399595.1	https://ftp.ncbi.nlm.nih.gov/genomes/all/GCA/024/399/595/GCA_024399595.1_ASM2439959v1/GCA_024399595.1_ASM2439959v1_genomic.gbff.gz
GCF_024399595.1_ASM2439959v1	GCA_024399595.1	https://ftp.ncbi.nlm.nih.gov/genomes/all/GCA/024/399/595/GCA_024399595.1_ASM2439959v1/GCA_024399595.1_ASM2439959v1_genomic.gbff.gz	Escherichia coli	DC71	blank	blank	China: Chengdu, Sichuan Province	giant panda	2018-10'			GCA_025583485.1_ASM2558348v1	GCA_025583485.1	https://ftp.ncbi.nlm.nih.gov/genomes/all/GCA/025/583/485/GCA_025583485.1_ASM2558348v1/GCA_025583485.1_ASM2558348v1_genomic.gbff.gz
GCF_025583485.1_ASM2558348v1	GCA_025583485.1	https://ftp.ncbi.nlm.nih.gov/genomes/all/GCA/025/583/485/GCA_025583485.1_ASM2558348v1/GCA_025583485.1_ASM2558348v1_genomic.gbff.gz	Escherichia coli	YZLc6-1	blank	feces	China: Yangzhou	chicken	2019-04-01'			GCA_023244525.1_ASM2324452v1	GCA_023244525.1	https://ftp.ncbi.nlm.nih.gov/genomes/all/GCA/023/244/525/GCA_023244525.1_ASM2324452v1/GCA_023244525.1_ASM2324452v1_genomic.gbff.gz
GCA_023244525.1_ASM2324452v1	GCA_023244525.1	https://ftp.ncbi.nlm.nih.gov/genomes/all/GCA/023/244/525/GCA_023244525.1_ASM2324452v1/GCA_023244525.1_ASM2324452v1_genomic.gbff.gz	Escherichia coli	HN1	blank	stool	China: Luoyang City, Henan Province	poultry	2017-09'			GCA_017598855.1_ASM1759885v1	GCA_017598855.1	https://ftp.ncbi.nlm.nih.gov/genomes/all/GCA/017/598/855/GCA_017598855.1_ASM1759885v1/GCA_017598855.1_ASM1759885v1_genomic.gbff.gz
GCA_017598855.1_ASM1759885v1	GCA_017598855.1	https://ftp.ncbi.nlm.nih.gov/genomes/all/GCA/017/598/855/GCA_017598855.1_ASM1759885v1/GCA_017598855.1_ASM1759885v1_genomic.gbff.gz	Escherichia coli	GDQ20D112	blank	liver sample	China:Guangdong, Zhaoqing	duck	2020-08-02'			GCA_916160375.1_003913_INSP14	GCA_916160375.1	https://ftp.ncbi.nlm.nih.gov/genomes/all/GCA/916/160/375/GCA_916160375.1_003913_INSP14/GCA_916160375.1_003913_INSP14_genomic.gbff.gz
GCA_916160375.1_003913_INSP14	GCA_916160375.1	https://ftp.ncbi.nlm.nih.gov/genomes/all/GCA/916/160/375/GCA_916160375.1_003913_INSP14/GCA_916160375.1_003913_INSP14_genomic.gbff.gz	Escherichia coli	blank	blank	Blood	blank	blank	blank'			GCA_019711715.1_ASM1971171v1	GCA_019711715.1	https://ftp.ncbi.nlm.nih.gov/genomes/all/GCA/019/711/715/GCA_019711715.1_ASM1971171v1/GCA_019711715.1_ASM1971171v1_genomic.gbff.gz
GCA_019711715.1_ASM1971171v1	GCA_019711715.1	https://ftp.ncbi.nlm.nih.gov/genomes/all/GCA/019/711/715/GCA_019711715.1_ASM1971171v1/GCA_019711715.1_ASM1971171v1_genomic.gbff.gz	Escherichia coli	CREC-1	blank	urine	India: Tamil Nadu, Chennai, Ashok Nagar	Homo sapiens	2020-12-24'			GCA_027888815.1_ASM2788881v1	GCA_027888815.1	https://ftp.ncbi.nlm.nih.gov/genomes/all/GCA/027/888/815/GCA_027888815.1_ASM2788881v1/GCA_027888815.1_ASM2788881v1_genomic.gbff.gz
GCF_027888815.1_ASM2788881v1	GCA_027888815.1	https://ftp.ncbi.nlm.nih.gov/genomes/all/GCA/027/888/815/GCA_027888815.1_ASM2788881v1/GCA_027888815.1_ASM2788881v1_genomic.gbff.gz	Escherichia coli	EC5504	blank	urine	China: Jiangsu	Homo sapiens	2016-06-12'			GCA_014117655.2_ASM1411765v2	GCA_014117655.2	https://ftp.ncbi.nlm.nih.gov/genomes/all/GCA/014/117/655/GCA_014117655.2_ASM1411765v2/GCA_014117655.2_ASM1411765v2_genomic.gbff.gz
GCA_014117655.2_ASM1411765v2	GCA_014117655.2	https://ftp.ncbi.nlm.nih.gov/genomes/all/GCA/014/117/655/GCA_014117655.2_ASM1411765v2/GCA_014117655.2_ASM1411765v2_genomic.gbff.gz	Escherichia coli	62122	blank	urine	Thailand: Burirum	Homo sapiens	2018-12'			GCA_019051115.1_ASM1905111v1	GCA_019051115.1	https://ftp.ncbi.nlm.nih.gov/genomes/all/GCA/019/051/115/GCA_019051115.1_ASM1905111v1/GCA_019051115.1_ASM1905111v1_genomic.gbff.gz
GCA_019051115.1_ASM1905111v1	GCA_019051115.1	https://ftp.ncbi.nlm.nih.gov/genomes/all/GCA/019/051/115/GCA_019051115.1_ASM1905111v1/GCA_019051115.1_ASM1905111v1_genomic.gbff.gz	Escherichia coli	xz129	blank	ascitic fluid	China: Xuzhou	Homo sapiens	2019-01-09'			GCA_900489325.1_ST410_CP_Ec25_Assembly	GCA_900489325.1	https://ftp.ncbi.nlm.nih.gov/genomes/all/GCA/900/489/325/GCA_900489325.1_ST410_CP-Ec25-Assembly/GCA_900489325.1_ST410_CP-Ec25-Assembly_genomic.gbff.gz
GCA_900489325.1_ST410_CP_Ec25_Assembly	GCA_900489325.1	https://ftp.ncbi.nlm.nih.gov/genomes/all/GCA/900/489/325/GCA_900489325.1_ST410_CP-Ec25-Assembly/GCA_900489325.1_ST410_CP-Ec25-Assembly_genomic.gbff.gz	Escherichia coli	blank	blank	blank	blank	blank	blank'			GCA_027982905.1_ASM2798290v1	GCA_027982905.1	https://ftp.ncbi.nlm.nih.gov/genomes/all/GCA/027/982/905/GCA_027982905.1_ASM2798290v1/GCA_027982905.1_ASM2798290v1_genomic.gbff.gz
GCF_027982905.1_ASM2798290v1	GCA_027982905.1	https://ftp.ncbi.nlm.nih.gov/genomes/all/GCA/027/982/905/GCA_027982905.1_ASM2798290v1/GCA_027982905.1_ASM2798290v1_genomic.gbff.gz	Escherichia coli	314G10	blank	blank	France	Homo sapiens	2022'			GCA_018444425.1_ASM1844442v1	GCA_018444425.1	https://ftp.ncbi.nlm.nih.gov/genomes/all/GCA/018/444/425/GCA_018444425.1_ASM1844442v1/GCA_018444425.1_ASM1844442v1_genomic.gbff.gz
GCA_018444425.1_ASM1844442v1	GCA_018444425.1	https://ftp.ncbi.nlm.nih.gov/genomes/all/GCA/018/444/425/GCA_018444425.1_ASM1844442v1/GCA_018444425.1_ASM1844442v1_genomic.gbff.gz	Escherichia coli	Survcare052	blank	Rectal swab/stool	Germany	Homo sapiens	2017'			GCA_018422955.1_ASM1842295v1	GCA_018422955.1	https://ftp.ncbi.nlm.nih.gov/genomes/all/GCA/018/422/955/GCA_018422955.1_ASM1842295v1/GCA_018422955.1_ASM1842295v1_genomic.gbff.gz
GCA_018422955.1_ASM1842295v1	GCA_018422955.1	https://ftp.ncbi.nlm.nih.gov/genomes/all/GCA/018/422/955/GCA_018422955.1_ASM1842295v1/GCA_018422955.1_ASM1842295v1_genomic.gbff.gz	Escherichia coli	Survcare321	blank	urine	Germany	Homo sapiens	2019'			GCA_020540945.1_ASM2054094v1	GCA_020540945.1	https://ftp.ncbi.nlm.nih.gov/genomes/all/GCA/020/540/945/GCA_020540945.1_ASM2054094v1/GCA_020540945.1_ASM2054094v1_genomic.gbff.gz
GCA_020540945.1_ASM2054094v1	GCA_020540945.1	https://ftp.ncbi.nlm.nih.gov/genomes/all/GCA/020/540/945/GCA_020540945.1_ASM2054094v1/GCA_020540945.1_ASM2054094v1_genomic.gbff.gz	Escherichia coli	P24_WM1_05.20	blank	rectal swab	United Kingdom	Homo sapiens	2020-05'			GCA_025717165.1_ASM2571716v1	GCA_025717165.1	https://ftp.ncbi.nlm.nih.gov/genomes/all/GCA/025/717/165/GCA_025717165.1_ASM2571716v1/GCA_025717165.1_ASM2571716v1_genomic.gbff.gz
GCF_025717165.1_ASM2571716v1	GCA_025717165.1	https://ftp.ncbi.nlm.nih.gov/genomes/all/GCA/025/717/165/GCA_025717165.1_ASM2571716v1/GCA_025717165.1_ASM2571716v1_genomic.gbff.gz	Escherichia coli	GD86	blank	hospital	China: Guangdong	Homo sapiens	2015'			GCA_028825655.1_ASM2882565v1	GCA_028825655.1	https://ftp.ncbi.nlm.nih.gov/genomes/all/GCA/028/825/655/GCA_028825655.1_ASM2882565v1/GCA_028825655.1_ASM2882565v1_genomic.gbff.gz
GCF_028825655.1_ASM2882565v1	GCA_028825655.1	https://ftp.ncbi.nlm.nih.gov/genomes/all/GCA/028/825/655/GCA_028825655.1_ASM2882565v1/GCA_028825655.1_ASM2882565v1_genomic.gbff.gz	Escherichia coli	CHS111	blank	blood	China: Shijiazhuang	blank	2022-04-13'			GCA_027887695.1_ASM2788769v1	GCA_027887695.1	https://ftp.ncbi.nlm.nih.gov/genomes/all/GCA/027/887/695/GCA_027887695.1_ASM2788769v1/GCA_027887695.1_ASM2788769v1_genomic.gbff.gz
GCF_027887695.1_ASM2788769v1	GCA_027887695.1	https://ftp.ncbi.nlm.nih.gov/genomes/all/GCA/027/887/695/GCA_027887695.1_ASM2788769v1/GCA_027887695.1_ASM2788769v1_genomic.gbff.gz	Escherichia coli	EC14617	blank	bile	China: Jiangsu	Homo sapiens	2020-11-23'			GCA_021417165.1_ASM2141716v1	GCA_021417165.1	https://ftp.ncbi.nlm.nih.gov/genomes/all/GCA/021/417/165/GCA_021417165.1_ASM2141716v1/GCA_021417165.1_ASM2141716v1_genomic.gbff.gz
GCA_021417165.1_ASM2141716v1	GCA_021417165.1	https://ftp.ncbi.nlm.nih.gov/genomes/all/GCA/021/417/165/GCA_021417165.1_ASM2141716v1/GCA_021417165.1_ASM2141716v1_genomic.gbff.gz	Escherichia coli	17A47	blank	Geriatric medicine	China	Homo sapiens	2018-12'			GCA_017151115.1_ASM1715111v1	GCA_017151115.1	https://ftp.ncbi.nlm.nih.gov/genomes/all/GCA/017/151/115/GCA_017151115.1_ASM1715111v1/GCA_017151115.1_ASM1715111v1_genomic.gbff.gz
GCA_017151115.1_ASM1715111v1	GCA_017151115.1	https://ftp.ncbi.nlm.nih.gov/genomes/all/GCA/017/151/115/GCA_017151115.1_ASM1715111v1/GCA_017151115.1_ASM1715111v1_genomic.gbff.gz	Escherichia coli	BF1	blank	blank	China: Yangjiang	goose	2018-11-02T09:26:30Z'			GCA_025717195.1_ASM2571719v1	GCA_025717195.1	https://ftp.ncbi.nlm.nih.gov/genomes/all/GCA/025/717/195/GCA_025717195.1_ASM2571719v1/GCA_025717195.1_ASM2571719v1_genomic.gbff.gz
GCF_025717195.1_ASM2571719v1	GCA_025717195.1	https://ftp.ncbi.nlm.nih.gov/genomes/all/GCA/025/717/195/GCA_025717195.1_ASM2571719v1/GCA_025717195.1_ASM2571719v1_genomic.gbff.gz	Escherichia coli	GD133	blank	hospital	China: Guangdong	Homo sapiens	2015'			GCA_019660925.1_ASM1966092v1	GCA_019660925.1	https://ftp.ncbi.nlm.nih.gov/genomes/all/GCA/019/660/925/GCA_019660925.1_ASM1966092v1/GCA_019660925.1_ASM1966092v1_genomic.gbff.gz
GCA_019660925.1_ASM1966092v1	GCA_019660925.1	https://ftp.ncbi.nlm.nih.gov/genomes/all/GCA/019/660/925/GCA_019660925.1_ASM1966092v1/GCA_019660925.1_ASM1966092v1_genomic.gbff.gz	Escherichia coli	EC-14-2-77	blank	drainage liquid	China	Homo sapiens	2014'			GCA_018224705.1_ASM1822470v1	GCA_018224705.1	https://ftp.ncbi.nlm.nih.gov/genomes/all/GCA/018/224/705/GCA_018224705.1_ASM1822470v1/GCA_018224705.1_ASM1822470v1_genomic.gbff.gz
GCA_018224705.1_ASM1822470v1	GCA_018224705.1	https://ftp.ncbi.nlm.nih.gov/genomes/all/GCA/018/224/705/GCA_018224705.1_ASM1822470v1/GCA_018224705.1_ASM1822470v1_genomic.gbff.gz	Escherichia coli	IR5285	blank	blank	China: Beijing	Homo sapiens	blank'			GCA_021343935.1_ASM2134393v1	GCA_021343935.1	https://ftp.ncbi.nlm.nih.gov/genomes/all/GCA/021/343/935/GCA_021343935.1_ASM2134393v1/GCA_021343935.1_ASM2134393v1_genomic.gbff.gz
GCA_021343935.1_ASM2134393v1	GCA_021343935.1	https://ftp.ncbi.nlm.nih.gov/genomes/all/GCA/021/343/935/GCA_021343935.1_ASM2134393v1/GCA_021343935.1_ASM2134393v1_genomic.gbff.gz	Escherichia coli	E-T953	blank	anal swab	China	Homo sapiens	2020'			GCA_019038315.1_ASM1903831v1	GCA_019038315.1	https://ftp.ncbi.nlm.nih.gov/genomes/all/GCA/019/038/315/GCA_019038315.1_ASM1903831v1/GCA_019038315.1_ASM1903831v1_genomic.gbff.gz
GCA_019038315.1_ASM1903831v1	GCA_019038315.1	https://ftp.ncbi.nlm.nih.gov/genomes/all/GCA/019/038/315/GCA_019038315.1_ASM1903831v1/GCA_019038315.1_ASM1903831v1_genomic.gbff.gz	Escherichia coli	A20	blank	hospital sewage	China	blank	2019'			GCA_023243565.1_ASM2324356v1	GCA_023243565.1	https://ftp.ncbi.nlm.nih.gov/genomes/all/GCA/023/243/565/GCA_023243565.1_ASM2324356v1/GCA_023243565.1_ASM2324356v1_genomic.gbff.gz
GCA_023243565.1_ASM2324356v1	GCA_023243565.1	https://ftp.ncbi.nlm.nih.gov/genomes/all/GCA/023/243/565/GCA_023243565.1_ASM2324356v1/GCA_023243565.1_ASM2324356v1_genomic.gbff.gz	Escherichia coli	GQ150-1	blank	stool	China: Nanning City, Guangxi Province	poultry	2017-11'			GCA_021167875.1_ASM2116787v1	GCA_021167875.1	https://ftp.ncbi.nlm.nih.gov/genomes/all/GCA/021/167/875/GCA_021167875.1_ASM2116787v1/GCA_021167875.1_ASM2116787v1_genomic.gbff.gz
GCA_021167875.1_ASM2116787v1	GCA_021167875.1	https://ftp.ncbi.nlm.nih.gov/genomes/all/GCA/021/167/875/GCA_021167875.1_ASM2116787v1/GCA_021167875.1_ASM2116787v1_genomic.gbff.gz	Escherichia coli	ECO37	blank	blood	Argentina	Homo sapiens	2014'			GCA_023243415.1_ASM2324341v1	GCA_023243415.1	https://ftp.ncbi.nlm.nih.gov/genomes/all/GCA/023/243/415/GCA_023243415.1_ASM2324341v1/GCA_023243415.1_ASM2324341v1_genomic.gbff.gz
GCA_023243415.1_ASM2324341v1	GCA_023243415.1	https://ftp.ncbi.nlm.nih.gov/genomes/all/GCA/023/243/415/GCA_023243415.1_ASM2324341v1/GCA_023243415.1_ASM2324341v1_genomic.gbff.gz	Escherichia coli	FJ12-1	blank	stool	China: Fuzhou City, Fujian Province	swine	2017-07'			GCA_023244545.1_ASM2324454v1	GCA_023244545.1	https://ftp.ncbi.nlm.nih.gov/genomes/all/GCA/023/244/545/GCA_023244545.1_ASM2324454v1/GCA_023244545.1_ASM2324454v1_genomic.gbff.gz
GCA_023244545.1_ASM2324454v1	GCA_023244545.1	https://ftp.ncbi.nlm.nih.gov/genomes/all/GCA/023/244/545/GCA_023244545.1_ASM2324454v1/GCA_023244545.1_ASM2324454v1_genomic.gbff.gz	Escherichia coli	JS77-1	blank	stool	China: Taizhou City, Jiangsu Province	poultry	2017-06'			GCA_020985225.1_ASM2098522v1	GCA_020985225.1	https://ftp.ncbi.nlm.nih.gov/genomes/all/GCA/020/985/225/GCA_020985225.1_ASM2098522v1/GCA_020985225.1_ASM2098522v1_genomic.gbff.gz
GCA_020985225.1_ASM2098522v1	GCA_020985225.1	https://ftp.ncbi.nlm.nih.gov/genomes/all/GCA/020/985/225/GCA_020985225.1_ASM2098522v1/GCA_020985225.1_ASM2098522v1_genomic.gbff.gz	Escherichia coli	OSUCMP42NDM	blank	Cecal	USA: Ohio	Free-range White-tailed deer	2019'			GCA_028825535.1_ASM2882553v1	GCA_028825535.1	https://ftp.ncbi.nlm.nih.gov/genomes/all/GCA/028/825/535/GCA_028825535.1_ASM2882553v1/GCA_028825535.1_ASM2882553v1_genomic.gbff.gz
GCF_028825535.1_ASM2882553v1	GCA_028825535.1	https://ftp.ncbi.nlm.nih.gov/genomes/all/GCA/028/825/535/GCA_028825535.1_ASM2882553v1/GCA_028825535.1_ASM2882553v1_genomic.gbff.gz	Escherichia coli	CHS103	blank	urine	China: Shijiazhuang	blank	2022-04-13'			GCA_021650365.1_ASM2165036v1	GCA_021650365.1	https://ftp.ncbi.nlm.nih.gov/genomes/all/GCA/021/650/365/GCA_021650365.1_ASM2165036v1/GCA_021650365.1_ASM2165036v1_genomic.gbff.gz
GCA_021650365.1_ASM2165036v1	GCA_021650365.1	https://ftp.ncbi.nlm.nih.gov/genomes/all/GCA/021/650/365/GCA_021650365.1_ASM2165036v1/GCA_021650365.1_ASM2165036v1_genomic.gbff.gz	Escherichia coli	w176	blank	food animal chicken	China: Qingdao	blank	2019-01-21'			GCA_021343695.1_ASM2134369v1	GCA_021343695.1	https://ftp.ncbi.nlm.nih.gov/genomes/all/GCA/021/343/695/GCA_021343695.1_ASM2134369v1/GCA_021343695.1_ASM2134369v1_genomic.gbff.gz
GCA_021343695.1_ASM2134369v1	GCA_021343695.1	https://ftp.ncbi.nlm.nih.gov/genomes/all/GCA/021/343/695/GCA_021343695.1_ASM2134369v1/GCA_021343695.1_ASM2134369v1_genomic.gbff.gz	Escherichia coli	M102-1	blank	nasopharyngeal swab	China	Homo sapiens	2018'			GCA_021342235.1_ASM2134223v1	GCA_021342235.1	https://ftp.ncbi.nlm.nih.gov/genomes/all/GCA/021/342/235/GCA_021342235.1_ASM2134223v1/GCA_021342235.1_ASM2134223v1_genomic.gbff.gz
GCA_021342235.1_ASM2134223v1	GCA_021342235.1	https://ftp.ncbi.nlm.nih.gov/genomes/all/GCA/021/342/235/GCA_021342235.1_ASM2134223v1/GCA_021342235.1_ASM2134223v1_genomic.gbff.gz	Escherichia coli	E-TJ9-1	blank	anal swab	China	Homo sapiens	2020'			GCA_023244625.1_ASM2324462v1	GCA_023244625.1	https://ftp.ncbi.nlm.nih.gov/genomes/all/GCA/023/244/625/GCA_023244625.1_ASM2324462v1/GCA_023244625.1_ASM2324462v1_genomic.gbff.gz
GCA_023244625.1_ASM2324462v1	GCA_023244625.1	https://ftp.ncbi.nlm.nih.gov/genomes/all/GCA/023/244/625/GCA_023244625.1_ASM2324462v1/GCA_023244625.1_ASM2324462v1_genomic.gbff.gz	Escherichia coli	YZ17-2	blank	stool	China: Yangzhou City, Jiangsu Province	swine	2017-09'			GCA_018499805.2_ASM1849980v2	GCA_018499805.2	https://ftp.ncbi.nlm.nih.gov/genomes/all/GCA/018/499/805/GCA_018499805.2_ASM1849980v2/GCA_018499805.2_ASM1849980v2_genomic.gbff.gz
GCA_018499805.2_ASM1849980v2	GCA_018499805.2	https://ftp.ncbi.nlm.nih.gov/genomes/all/GCA/018/499/805/GCA_018499805.2_ASM1849980v2/GCA_018499805.2_ASM1849980v2_genomic.gbff.gz	Escherichia coli	JNQH498	blank	urine from a woman with pelvic cancer	China: Fujian province	Homo sapiens	2020-06-06'			GCA_027888975.1_ASM2788897v1	GCA_027888975.1	https://ftp.ncbi.nlm.nih.gov/genomes/all/GCA/027/888/975/GCA_027888975.1_ASM2788897v1/GCA_027888975.1_ASM2788897v1_genomic.gbff.gz
GCF_027888975.1_ASM2788897v1	GCA_027888975.1	https://ftp.ncbi.nlm.nih.gov/genomes/all/GCA/027/888/975/GCA_027888975.1_ASM2788897v1/GCA_027888975.1_ASM2788897v1_genomic.gbff.gz	Escherichia coli	EC4758	blank	blood	China: Jiangsu	Homo sapiens	2015-11-15'			GCA_013374235.2_ASM1337423v2	GCA_013374235.2	https://ftp.ncbi.nlm.nih.gov/genomes/all/GCA/013/374/235/GCA_013374235.2_ASM1337423v2/GCA_013374235.2_ASM1337423v2_genomic.gbff.gz
GCA_013374235.2_ASM1337423v2	GCA_013374235.2	https://ftp.ncbi.nlm.nih.gov/genomes/all/GCA/013/374/235/GCA_013374235.2_ASM1337423v2/GCA_013374235.2_ASM1337423v2_genomic.gbff.gz	Escherichia coli	M505	blank	blank	blank	blank	blank'			GCA_027888665.1_ASM2788866v1	GCA_027888665.1	https://ftp.ncbi.nlm.nih.gov/genomes/all/GCA/027/888/665/GCA_027888665.1_ASM2788866v1/GCA_027888665.1_ASM2788866v1_genomic.gbff.gz
GCF_027888665.1_ASM2788866v1	GCA_027888665.1	https://ftp.ncbi.nlm.nih.gov/genomes/all/GCA/027/888/665/GCA_027888665.1_ASM2788866v1/GCA_027888665.1_ASM2788866v1_genomic.gbff.gz	Escherichia coli	EC6824	blank	urine	China: Jiangsu	Homo sapiens	2017-05-10'			GCA_023243615.1_ASM2324361v1	GCA_023243615.1	https://ftp.ncbi.nlm.nih.gov/genomes/all/GCA/023/243/615/GCA_023243615.1_ASM2324361v1/GCA_023243615.1_ASM2324361v1_genomic.gbff.gz
GCA_023243615.1_ASM2324361v1	GCA_023243615.1	https://ftp.ncbi.nlm.nih.gov/genomes/all/GCA/023/243/615/GCA_023243615.1_ASM2324361v1/GCA_023243615.1_ASM2324361v1_genomic.gbff.gz	Escherichia coli	GQ48	blank	stool	China: Nanning City, Guangxi Province	poultry	2017-11'			GCA_023244775.1_ASM2324477v1	GCA_023244775.1	https://ftp.ncbi.nlm.nih.gov/genomes/all/GCA/023/244/775/GCA_023244775.1_ASM2324477v1/GCA_023244775.1_ASM2324477v1_genomic.gbff.gz
GCA_023244775.1_ASM2324477v1	GCA_023244775.1	https://ftp.ncbi.nlm.nih.gov/genomes/all/GCA/023/244/775/GCA_023244775.1_ASM2324477v1/GCA_023244775.1_ASM2324477v1_genomic.gbff.gz	Escherichia coli	HLJ267-2	blank	stool	China: Harbin City, Heilongjiang Province	poultry	2016-07'			GCA_018423155.1_ASM1842315v1	GCA_018423155.1	https://ftp.ncbi.nlm.nih.gov/genomes/all/GCA/018/423/155/GCA_018423155.1_ASM1842315v1/GCA_018423155.1_ASM1842315v1_genomic.gbff.gz
GCA_018423155.1_ASM1842315v1	GCA_018423155.1	https://ftp.ncbi.nlm.nih.gov/genomes/all/GCA/018/423/155/GCA_018423155.1_ASM1842315v1/GCA_018423155.1_ASM1842315v1_genomic.gbff.gz	Escherichia coli	Survcare309	blank	Rectal swab/stool	Germany	Homo sapiens	2019'			GCA_021343395.1_ASM2134339v1	GCA_021343395.1	https://ftp.ncbi.nlm.nih.gov/genomes/all/GCA/021/343/395/GCA_021343395.1_ASM2134339v1/GCA_021343395.1_ASM2134339v1_genomic.gbff.gz
GCA_021343395.1_ASM2134339v1	GCA_021343395.1	https://ftp.ncbi.nlm.nih.gov/genomes/all/GCA/021/343/395/GCA_021343395.1_ASM2134339v1/GCA_021343395.1_ASM2134339v1_genomic.gbff.gz	Escherichia coli	R305-2	blank	anal swab	China	Homo sapiens	2018'			GCA_024298465.1_ASM2429846v1	GCA_024298465.1	https://ftp.ncbi.nlm.nih.gov/genomes/all/GCA/024/298/465/GCA_024298465.1_ASM2429846v1/GCA_024298465.1_ASM2429846v1_genomic.gbff.gz
GCF_024298465.1_ASM2429846v1	GCA_024298465.1	https://ftp.ncbi.nlm.nih.gov/genomes/all/GCA/024/298/465/GCA_024298465.1_ASM2429846v1/GCA_024298465.1_ASM2429846v1_genomic.gbff.gz	Escherichia coli	EC21Z-063	blank	blank	China:Zhejiang	Homo sapiens	2021-02-13'			GCA_947390685.1_17_8104717_assembly	GCA_947390685.1	https://ftp.ncbi.nlm.nih.gov/genomes/all/GCA/947/390/685/GCA_947390685.1_17-8104717_assembly/GCA_947390685.1_17-8104717_assembly_genomic.gbff.gz
GCF_947390685.1_17_8104717_assembly	GCA_947390685.1	https://ftp.ncbi.nlm.nih.gov/genomes/all/GCA/947/390/685/GCA_947390685.1_17-8104717_assembly/GCA_947390685.1_17-8104717_assembly_genomic.gbff.gz	Escherichia coli	ST167	blank	NHS Scotland	blank	blank	blank'			GCA_021343495.1_ASM2134349v1	GCA_021343495.1	https://ftp.ncbi.nlm.nih.gov/genomes/all/GCA/021/343/495/GCA_021343495.1_ASM2134349v1/GCA_021343495.1_ASM2134349v1_genomic.gbff.gz
GCA_021343495.1_ASM2134349v1	GCA_021343495.1	https://ftp.ncbi.nlm.nih.gov/genomes/all/GCA/021/343/495/GCA_021343495.1_ASM2134349v1/GCA_021343495.1_ASM2134349v1_genomic.gbff.gz	Escherichia coli	R610	blank	anal swab	China	Homo sapiens	2018'			GCA_019926695.1_ASM1992669v1	GCA_019926695.1	https://ftp.ncbi.nlm.nih.gov/genomes/all/GCA/019/926/695/GCA_019926695.1_ASM1992669v1/GCA_019926695.1_ASM1992669v1_genomic.gbff.gz
GCA_019926695.1_ASM1992669v1	GCA_019926695.1	https://ftp.ncbi.nlm.nih.gov/genomes/all/GCA/019/926/695/GCA_019926695.1_ASM1992669v1/GCA_019926695.1_ASM1992669v1_genomic.gbff.gz	Escherichia coli	ZDHYF769	blank	blood	China: Zhengzhou	Homo sapiens	2019-06-22'			GCA_021416495.1_ASM2141649v1	GCA_021416495.1	https://ftp.ncbi.nlm.nih.gov/genomes/all/GCA/021/416/495/GCA_021416495.1_ASM2141649v1/GCA_021416495.1_ASM2141649v1_genomic.gbff.gz
GCA_021416495.1_ASM2141649v1	GCA_021416495.1	https://ftp.ncbi.nlm.nih.gov/genomes/all/GCA/021/416/495/GCA_021416495.1_ASM2141649v1/GCA_021416495.1_ASM2141649v1_genomic.gbff.gz	Escherichia coli	18A120	blank	Respiratory Medicine	China	Homo sapiens	2018-12'			GCA_023244635.1_ASM2324463v1	GCA_023244635.1	https://ftp.ncbi.nlm.nih.gov/genomes/all/GCA/023/244/635/GCA_023244635.1_ASM2324463v1/GCA_023244635.1_ASM2324463v1_genomic.gbff.gz
GCA_023244635.1_ASM2324463v1	GCA_023244635.1	https://ftp.ncbi.nlm.nih.gov/genomes/all/GCA/023/244/635/GCA_023244635.1_ASM2324463v1/GCA_023244635.1_ASM2324463v1_genomic.gbff.gz	Escherichia coli	YZ12	blank	stool	China: Yangzhou City, Jiangsu Province	swine	2017-09'			GCA_020907965.1_ASM2090796v1	GCA_020907965.1	https://ftp.ncbi.nlm.nih.gov/genomes/all/GCA/020/907/965/GCA_020907965.1_ASM2090796v1/GCA_020907965.1_ASM2090796v1_genomic.gbff.gz
GCA_020907965.1_ASM2090796v1	GCA_020907965.1	https://ftp.ncbi.nlm.nih.gov/genomes/all/GCA/020/907/965/GCA_020907965.1_ASM2090796v1/GCA_020907965.1_ASM2090796v1_genomic.gbff.gz	Escherichia coli	PT76	blank	blank	China: Jiangsu	pigeon	2021-06-17'			GCA_027853805.1_ASM2785380v1	GCA_027853805.1	https://ftp.ncbi.nlm.nih.gov/genomes/all/GCA/027/853/805/GCA_027853805.1_ASM2785380v1/GCA_027853805.1_ASM2785380v1_genomic.gbff.gz
GCF_027853805.1_ASM2785380v1	GCA_027853805.1	https://ftp.ncbi.nlm.nih.gov/genomes/all/GCA/027/853/805/GCA_027853805.1_ASM2785380v1/GCA_027853805.1_ASM2785380v1_genomic.gbff.gz	Escherichia coli	Tc1-2	blank	environmental wastewater	China: Fuzhou	blank	2021-12-30'			GCA_018456605.1_ASM1845660v1	GCA_018456605.1	https://ftp.ncbi.nlm.nih.gov/genomes/all/GCA/018/456/605/GCA_018456605.1_ASM1845660v1/GCA_018456605.1_ASM1845660v1_genomic.gbff.gz
GCA_018456605.1_ASM1845660v1	GCA_018456605.1	https://ftp.ncbi.nlm.nih.gov/genomes/all/GCA/018/456/605/GCA_018456605.1_ASM1845660v1/GCA_018456605.1_ASM1845660v1_genomic.gbff.gz	Escherichia coli	FG1F1	blank	blank	India: Mizoram	goat	2016'			GCA_027888895.1_ASM2788889v1	GCA_027888895.1	https://ftp.ncbi.nlm.nih.gov/genomes/all/GCA/027/888/895/GCA_027888895.1_ASM2788889v1/GCA_027888895.1_ASM2788889v1_genomic.gbff.gz
GCF_027888895.1_ASM2788889v1	GCA_027888895.1	https://ftp.ncbi.nlm.nih.gov/genomes/all/GCA/027/888/895/GCA_027888895.1_ASM2788889v1/GCA_027888895.1_ASM2788889v1_genomic.gbff.gz	Escherichia coli	EC5337	blank	bile	China: Jiangsu	Homo sapiens	2016-04-11'			GCA_019834345.1_ASM1983434v1	GCA_019834345.1	https://ftp.ncbi.nlm.nih.gov/genomes/all/GCA/019/834/345/GCA_019834345.1_ASM1983434v1/GCA_019834345.1_ASM1983434v1_genomic.gbff.gz
GCA_019834345.1_ASM1983434v1	GCA_019834345.1	https://ftp.ncbi.nlm.nih.gov/genomes/all/GCA/019/834/345/GCA_019834345.1_ASM1983434v1/GCA_019834345.1_ASM1983434v1_genomic.gbff.gz	Escherichia coli	PY9F07	blank	feces	China: Guangzhou	fish	2019-01-08'			GCA_017896525.1_ASM1789652v1	GCA_017896525.1	https://ftp.ncbi.nlm.nih.gov/genomes/all/GCA/017/896/525/GCA_017896525.1_ASM1789652v1/GCA_017896525.1_ASM1789652v1_genomic.gbff.gz
GCA_017896525.1_ASM1789652v1	GCA_017896525.1	https://ftp.ncbi.nlm.nih.gov/genomes/all/GCA/017/896/525/GCA_017896525.1_ASM1789652v1/GCA_017896525.1_ASM1789652v1_genomic.gbff.gz	Escherichia coli	GMC9254	blank	blank	India: Assam	Homo sapiens	2019-03-30'			GCA_000812645.1_ASM81264v1	GCA_000812645.1	https://ftp.ncbi.nlm.nih.gov/genomes/all/GCA/000/812/645/GCA_000812645.1_ASM81264v1/GCA_000812645.1_ASM81264v1_genomic.gbff.gz
GCA_000812645.1_ASM81264v1	GCA_000812645.1	https://ftp.ncbi.nlm.nih.gov/genomes/all/GCA/000/812/645/GCA_000812645.1_ASM81264v1/GCA_000812645.1_ASM81264v1_genomic.gbff.gz	Escherichia coli	ST167	blank	Abdominal wound	USA: Illinois	Homo sapiens	17-Sep-2013'			GCA_018421355.1_ASM1842135v1	GCA_018421355.1	https://ftp.ncbi.nlm.nih.gov/genomes/all/GCA/018/421/355/GCA_018421355.1_ASM1842135v1/GCA_018421355.1_ASM1842135v1_genomic.gbff.gz
GCA_018421355.1_ASM1842135v1	GCA_018421355.1	https://ftp.ncbi.nlm.nih.gov/genomes/all/GCA/018/421/355/GCA_018421355.1_ASM1842135v1/GCA_018421355.1_ASM1842135v1_genomic.gbff.gz	Escherichia coli	Survcare420	blank	BAL	Germany	Homo sapiens	2019'			GCA_019051595.1_ASM1905159v1	GCA_019051595.1	https://ftp.ncbi.nlm.nih.gov/genomes/all/GCA/019/051/595/GCA_019051595.1_ASM1905159v1/GCA_019051595.1_ASM1905159v1_genomic.gbff.gz
GCA_019051595.1_ASM1905159v1	GCA_019051595.1	https://ftp.ncbi.nlm.nih.gov/genomes/all/GCA/019/051/595/GCA_019051595.1_ASM1905159v1/GCA_019051595.1_ASM1905159v1_genomic.gbff.gz	Escherichia coli	xz165	blank	sputum	China: Xuzhou	Homo sapiens	2019-04-05'			GCA_017151075.1_ASM1715107v1	GCA_017151075.1	https://ftp.ncbi.nlm.nih.gov/genomes/all/GCA/017/151/075/GCA_017151075.1_ASM1715107v1/GCA_017151075.1_ASM1715107v1_genomic.gbff.gz
GCA_017151075.1_ASM1715107v1	GCA_017151075.1	https://ftp.ncbi.nlm.nih.gov/genomes/all/GCA/017/151/075/GCA_017151075.1_ASM1715107v1/GCA_017151075.1_ASM1715107v1_genomic.gbff.gz	Escherichia coli	AG1	blank	blank	China: Yangjiang	goose	2018-11-02T09:23:30Z'			GCA_028825745.1_ASM2882574v1	GCA_028825745.1	https://ftp.ncbi.nlm.nih.gov/genomes/all/GCA/028/825/745/GCA_028825745.1_ASM2882574v1/GCA_028825745.1_ASM2882574v1_genomic.gbff.gz
GCF_028825745.1_ASM2882574v1	GCA_028825745.1	https://ftp.ncbi.nlm.nih.gov/genomes/all/GCA/028/825/745/GCA_028825745.1_ASM2882574v1/GCA_028825745.1_ASM2882574v1_genomic.gbff.gz	Escherichia coli	CHS115	blank	blood	China: Shijiazhuang	blank	2022-04-13'			GCA_019660995.1_ASM1966099v1	GCA_019660995.1	https://ftp.ncbi.nlm.nih.gov/genomes/all/GCA/019/660/995/GCA_019660995.1_ASM1966099v1/GCA_019660995.1_ASM1966099v1_genomic.gbff.gz
GCA_019660995.1_ASM1966099v1	GCA_019660995.1	https://ftp.ncbi.nlm.nih.gov/genomes/all/GCA/019/660/995/GCA_019660995.1_ASM1966099v1/GCA_019660995.1_ASM1966099v1_genomic.gbff.gz	Escherichia coli	EC-13-30	blank	secreta	China	Homo sapiens	2013'			GCA_018394415.1_ASM1839441v1	GCA_018394415.1	https://ftp.ncbi.nlm.nih.gov/genomes/all/GCA/018/394/415/GCA_018394415.1_ASM1839441v1/GCA_018394415.1_ASM1839441v1_genomic.gbff.gz
GCA_018394415.1_ASM1839441v1	GCA_018394415.1	https://ftp.ncbi.nlm.nih.gov/genomes/all/GCA/018/394/415/GCA_018394415.1_ASM1839441v1/GCA_018394415.1_ASM1839441v1_genomic.gbff.gz	Escherichia coli	CS18F	blank	blank	China: Henan	Chicken	2019-11'			GCA_027983945.1_ASM2798394v1	GCA_027983945.1	https://ftp.ncbi.nlm.nih.gov/genomes/all/GCA/027/983/945/GCA_027983945.1_ASM2798394v1/GCA_027983945.1_ASM2798394v1_genomic.gbff.gz
GCF_027983945.1_ASM2798394v1	GCA_027983945.1	https://ftp.ncbi.nlm.nih.gov/genomes/all/GCA/027/983/945/GCA_027983945.1_ASM2798394v1/GCA_027983945.1_ASM2798394v1_genomic.gbff.gz	Escherichia coli	280X9	blank	blank	France	Homo sapiens	2021'			GCA_018446435.1_ASM1844643v1	GCA_018446435.1	https://ftp.ncbi.nlm.nih.gov/genomes/all/GCA/018/446/435/GCA_018446435.1_ASM1844643v1/GCA_018446435.1_ASM1844643v1_genomic.gbff.gz
GCA_018446435.1_ASM1844643v1	GCA_018446435.1	https://ftp.ncbi.nlm.nih.gov/genomes/all/GCA/018/446/435/GCA_018446435.1_ASM1844643v1/GCA_018446435.1_ASM1844643v1_genomic.gbff.gz	Escherichia coli	Survcare278	blank	Rectal swab/stool	Germany	Homo sapiens	2019'			GCA_019973795.1_ASM1997379v1	GCA_019973795.1	https://ftp.ncbi.nlm.nih.gov/genomes/all/GCA/019/973/795/GCA_019973795.1_ASM1997379v1/GCA_019973795.1_ASM1997379v1_genomic.gbff.gz
GCA_019973795.1_ASM1997379v1	GCA_019973795.1	https://ftp.ncbi.nlm.nih.gov/genomes/all/GCA/019/973/795/GCA_019973795.1_ASM1997379v1/GCA_019973795.1_ASM1997379v1_genomic.gbff.gz	Escherichia coli	FUJ80154	blank	blank	Japan:Aichi	Homo sapiens	2019-08-21'			GCA_015476715.1_ASM1547671v1	GCA_015476715.1	https://ftp.ncbi.nlm.nih.gov/genomes/all/GCA/015/476/715/GCA_015476715.1_ASM1547671v1/GCA_015476715.1_ASM1547671v1_genomic.gbff.gz
GCA_015476715.1_ASM1547671v1	GCA_015476715.1	https://ftp.ncbi.nlm.nih.gov/genomes/all/GCA/015/476/715/GCA_015476715.1_ASM1547671v1/GCA_015476715.1_ASM1547671v1_genomic.gbff.gz	Escherichia coli	hkcpe111	blank	rectal swab	Hong Kong	Homo sapiens	2017-08-13'			GCA_018224085.1_ASM1822408v1	GCA_018224085.1	https://ftp.ncbi.nlm.nih.gov/genomes/all/GCA/018/224/085/GCA_018224085.1_ASM1822408v1/GCA_018224085.1_ASM1822408v1_genomic.gbff.gz
GCA_018224085.1_ASM1822408v1	GCA_018224085.1	https://ftp.ncbi.nlm.nih.gov/genomes/all/GCA/018/224/085/GCA_018224085.1_ASM1822408v1/GCA_018224085.1_ASM1822408v1_genomic.gbff.gz	Escherichia coli	XAE004	blank	blank	China: Beijing	Homo sapiens	blank'			GCA_019054575.1_ASM1905457v1	GCA_019054575.1	https://ftp.ncbi.nlm.nih.gov/genomes/all/GCA/019/054/575/GCA_019054575.1_ASM1905457v1/GCA_019054575.1_ASM1905457v1_genomic.gbff.gz
GCA_019054575.1_ASM1905457v1	GCA_019054575.1	https://ftp.ncbi.nlm.nih.gov/genomes/all/GCA/019/054/575/GCA_019054575.1_ASM1905457v1/GCA_019054575.1_ASM1905457v1_genomic.gbff.gz	Escherichia coli	xz003	blank	sputum	China: Xuzhou	Homo sapiens	2015-09-11'			GCA_929618755.1_cpe012	GCA_929618755.1	https://ftp.ncbi.nlm.nih.gov/genomes/all/GCA/929/618/755/GCA_929618755.1_cpe012/GCA_929618755.1_cpe012_genomic.gbff.gz
GCA_929618755.1_cpe012	GCA_929618755.1	https://ftp.ncbi.nlm.nih.gov/genomes/all/GCA/929/618/755/GCA_929618755.1_cpe012/GCA_929618755.1_cpe012_genomic.gbff.gz	Escherichia coli	cpe012	NA	screen	blank	blank	blank'			GCA_027988875.1_ASM2798887v1	GCA_027988875.1	https://ftp.ncbi.nlm.nih.gov/genomes/all/GCA/027/988/875/GCA_027988875.1_ASM2798887v1/GCA_027988875.1_ASM2798887v1_genomic.gbff.gz
GCF_027988875.1_ASM2798887v1	GCA_027988875.1	https://ftp.ncbi.nlm.nih.gov/genomes/all/GCA/027/988/875/GCA_027988875.1_ASM2798887v1/GCA_027988875.1_ASM2798887v1_genomic.gbff.gz	Escherichia coli	166C3	blank	blank	France	Homo sapiens	2018'			GCA_021503015.1_ASM2150301v1	GCA_021503015.1	https://ftp.ncbi.nlm.nih.gov/genomes/all/GCA/021/503/015/GCA_021503015.1_ASM2150301v1/GCA_021503015.1_ASM2150301v1_genomic.gbff.gz
GCA_021503015.1_ASM2150301v1	GCA_021503015.1	https://ftp.ncbi.nlm.nih.gov/genomes/all/GCA/021/503/015/GCA_021503015.1_ASM2150301v1/GCA_021503015.1_ASM2150301v1_genomic.gbff.gz	Escherichia coli	PP-BR324-2	blank	rectal swab	Pakistan	Homo sapiens	2016'			GCA_019926385.1_ASM1992638v1	GCA_019926385.1	https://ftp.ncbi.nlm.nih.gov/genomes/all/GCA/019/926/385/GCA_019926385.1_ASM1992638v1/GCA_019926385.1_ASM1992638v1_genomic.gbff.gz
GCA_019926385.1_ASM1992638v1	GCA_019926385.1	https://ftp.ncbi.nlm.nih.gov/genomes/all/GCA/019/926/385/GCA_019926385.1_ASM1992638v1/GCA_019926385.1_ASM1992638v1_genomic.gbff.gz	Escherichia coli	ZDHYS483	blank	peritoneal drainage fluid	China: Zhengzhou	Homo sapiens	2019-10-20'			GCA_019781205.1_ASM1978120v1	GCA_019781205.1	https://ftp.ncbi.nlm.nih.gov/genomes/all/GCA/019/781/205/GCA_019781205.1_ASM1978120v1/GCA_019781205.1_ASM1978120v1_genomic.gbff.gz
GCA_019781205.1_ASM1978120v1	GCA_019781205.1	https://ftp.ncbi.nlm.nih.gov/genomes/all/GCA/019/781/205/GCA_019781205.1_ASM1978120v1/GCA_019781205.1_ASM1978120v1_genomic.gbff.gz	Escherichia coli	KE9521	blank	rectal swab	Germany: Heidelberg	Homo sapiens	2019-09'			GCA_013374295.2_ASM1337429v2	GCA_013374295.2	https://ftp.ncbi.nlm.nih.gov/genomes/all/GCA/013/374/295/GCA_013374295.2_ASM1337429v2/GCA_013374295.2_ASM1337429v2_genomic.gbff.gz
GCA_013374295.2_ASM1337429v2	GCA_013374295.2	https://ftp.ncbi.nlm.nih.gov/genomes/all/GCA/013/374/295/GCA_013374295.2_ASM1337429v2/GCA_013374295.2_ASM1337429v2_genomic.gbff.gz	Escherichia coli	YJ4	blank	blank	blank	blank	blank'			GCA_018423365.1_ASM1842336v1	GCA_018423365.1	https://ftp.ncbi.nlm.nih.gov/genomes/all/GCA/018/423/365/GCA_018423365.1_ASM1842336v1/GCA_018423365.1_ASM1842336v1_genomic.gbff.gz
GCA_018423365.1_ASM1842336v1	GCA_018423365.1	https://ftp.ncbi.nlm.nih.gov/genomes/all/GCA/018/423/365/GCA_018423365.1_ASM1842336v1/GCA_018423365.1_ASM1842336v1_genomic.gbff.gz	Escherichia coli	Survcare292	blank	Rectal swab/stool	Germany	Homo sapiens	2019'			GCA_017150955.1_ASM1715095v1	GCA_017150955.1	https://ftp.ncbi.nlm.nih.gov/genomes/all/GCA/017/150/955/GCA_017150955.1_ASM1715095v1/GCA_017150955.1_ASM1715095v1_genomic.gbff.gz
GCA_017150955.1_ASM1715095v1	GCA_017150955.1	https://ftp.ncbi.nlm.nih.gov/genomes/all/GCA/017/150/955/GCA_017150955.1_ASM1715095v1/GCA_017150955.1_ASM1715095v1_genomic.gbff.gz	Escherichia coli	H2F14W	blank	blank	China: Yangjiang	goose	2018-07-07T09:27:20Z'			GCA_028609765.1_ASM2860976v1	GCA_028609765.1	https://ftp.ncbi.nlm.nih.gov/genomes/all/GCA/028/609/765/GCA_028609765.1_ASM2860976v1/GCA_028609765.1_ASM2860976v1_genomic.gbff.gz
GCF_028609765.1_ASM2860976v1	GCA_028609765.1	https://ftp.ncbi.nlm.nih.gov/genomes/all/GCA/028/609/765/GCA_028609765.1_ASM2860976v1/GCA_028609765.1_ASM2860976v1_genomic.gbff.gz	Escherichia coli	eco-241	blank	respiratory tract specimen	China: Zhengzhou	Homo sapiens	2018-03-13'			GCA_018456555.1_ASM1845655v1	GCA_018456555.1	https://ftp.ncbi.nlm.nih.gov/genomes/all/GCA/018/456/555/GCA_018456555.1_ASM1845655v1/GCA_018456555.1_ASM1845655v1_genomic.gbff.gz
GCA_018456555.1_ASM1845655v1	GCA_018456555.1	https://ftp.ncbi.nlm.nih.gov/genomes/all/GCA/018/456/555/GCA_018456555.1_ASM1845655v1/GCA_018456555.1_ASM1845655v1_genomic.gbff.gz	Escherichia coli	R2873	blank	blank	India: Karnataka	Homo sapiens	2015'			GCA_021502855.1_ASM2150285v1	GCA_021502855.1	https://ftp.ncbi.nlm.nih.gov/genomes/all/GCA/021/502/855/GCA_021502855.1_ASM2150285v1/GCA_021502855.1_ASM2150285v1_genomic.gbff.gz
GCA_021502855.1_ASM2150285v1	GCA_021502855.1	https://ftp.ncbi.nlm.nih.gov/genomes/all/GCA/021/502/855/GCA_021502855.1_ASM2150285v1/GCA_021502855.1_ASM2150285v1_genomic.gbff.gz	Escherichia coli	PP-BR940-1	blank	rectal swab	Pakistan	Homo sapiens	2016'			GCA_019050675.1_ASM1905067v1	GCA_019050675.1	https://ftp.ncbi.nlm.nih.gov/genomes/all/GCA/019/050/675/GCA_019050675.1_ASM1905067v1/GCA_019050675.1_ASM1905067v1_genomic.gbff.gz
GCA_019050675.1_ASM1905067v1	GCA_019050675.1	https://ftp.ncbi.nlm.nih.gov/genomes/all/GCA/019/050/675/GCA_019050675.1_ASM1905067v1/GCA_019050675.1_ASM1905067v1_genomic.gbff.gz	Escherichia coli	xz173	blank	sputum	China: Xuzhou	Homo sapiens	2019-04-23'			GCA_027888345.1_ASM2788834v1	GCA_027888345.1	https://ftp.ncbi.nlm.nih.gov/genomes/all/GCA/027/888/345/GCA_027888345.1_ASM2788834v1/GCA_027888345.1_ASM2788834v1_genomic.gbff.gz
GCF_027888345.1_ASM2788834v1	GCA_027888345.1	https://ftp.ncbi.nlm.nih.gov/genomes/all/GCA/027/888/345/GCA_027888345.1_ASM2788834v1/GCA_027888345.1_ASM2788834v1_genomic.gbff.gz	Escherichia coli	EC10159	blank	urine	China: Jiangsu	Homo sapiens	2018-12-13'			GCA_021650395.1_ASM2165039v1	GCA_021650395.1	https://ftp.ncbi.nlm.nih.gov/genomes/all/GCA/021/650/395/GCA_021650395.1_ASM2165039v1/GCA_021650395.1_ASM2165039v1_genomic.gbff.gz
GCA_021650395.1_ASM2165039v1	GCA_021650395.1	https://ftp.ncbi.nlm.nih.gov/genomes/all/GCA/021/650/395/GCA_021650395.1_ASM2165039v1/GCA_021650395.1_ASM2165039v1_genomic.gbff.gz	Escherichia coli	w183	blank	food animal chicken	China: Qingdao	blank	2019-01-21'			GCA_017168615.1_ASM1716861v1	GCA_017168615.1	https://ftp.ncbi.nlm.nih.gov/genomes/all/GCA/017/168/615/GCA_017168615.1_ASM1716861v1/GCA_017168615.1_ASM1716861v1_genomic.gbff.gz
GCA_017168615.1_ASM1716861v1	GCA_017168615.1	https://ftp.ncbi.nlm.nih.gov/genomes/all/GCA/017/168/615/GCA_017168615.1_ASM1716861v1/GCA_017168615.1_ASM1716861v1_genomic.gbff.gz	Escherichia coli	KEC3	blank	blank	Kenya: Nairobi	Homo sapiens	2019-06-24'			GCA_019660325.1_ASM1966032v1	GCA_019660325.1	https://ftp.ncbi.nlm.nih.gov/genomes/all/GCA/019/660/325/GCA_019660325.1_ASM1966032v1/GCA_019660325.1_ASM1966032v1_genomic.gbff.gz
GCA_019660325.1_ASM1966032v1	GCA_019660325.1	https://ftp.ncbi.nlm.nih.gov/genomes/all/GCA/019/660/325/GCA_019660325.1_ASM1966032v1/GCA_019660325.1_ASM1966032v1_genomic.gbff.gz	Escherichia coli	EC-15-2-47	blank	urine	China	Homo sapiens	2015'			GCA_011077365.1_ASM1107736v1	GCA_011077365.1	https://ftp.ncbi.nlm.nih.gov/genomes/all/GCA/011/077/365/GCA_011077365.1_ASM1107736v1/GCA_011077365.1_ASM1107736v1_genomic.gbff.gz
GCA_011077365.1_ASM1107736v1	GCA_011077365.1	https://ftp.ncbi.nlm.nih.gov/genomes/all/GCA/011/077/365/GCA_011077365.1_ASM1107736v1/GCA_011077365.1_ASM1107736v1_genomic.gbff.gz	Escherichia coli	M-16-X3	blank	blank	China: Shandong	Pork from farmers market	2016'			GCA_024298485.1_ASM2429848v1	GCA_024298485.1	https://ftp.ncbi.nlm.nih.gov/genomes/all/GCA/024/298/485/GCA_024298485.1_ASM2429848v1/GCA_024298485.1_ASM2429848v1_genomic.gbff.gz
GCF_024298485.1_ASM2429848v1	GCA_024298485.1	https://ftp.ncbi.nlm.nih.gov/genomes/all/GCA/024/298/485/GCA_024298485.1_ASM2429848v1/GCA_024298485.1_ASM2429848v1_genomic.gbff.gz	Escherichia coli	EC21Z-144	blank	blank	China:Zhejiang	Homo sapiens	2021-06-08'			GCA_027989005.1_ASM2798900v1	GCA_027989005.1	https://ftp.ncbi.nlm.nih.gov/genomes/all/GCA/027/989/005/GCA_027989005.1_ASM2798900v1/GCA_027989005.1_ASM2798900v1_genomic.gbff.gz
GCF_027989005.1_ASM2798900v1	GCA_027989005.1	https://ftp.ncbi.nlm.nih.gov/genomes/all/GCA/027/989/005/GCA_027989005.1_ASM2798900v1/GCA_027989005.1_ASM2798900v1_genomic.gbff.gz	Escherichia coli	253H1	blank	blank	France	Homo sapiens	2020'			GCA_007655295.1_ASM765529v1	GCA_007655295.1	https://ftp.ncbi.nlm.nih.gov/genomes/all/GCA/007/655/295/GCA_007655295.1_ASM765529v1/GCA_007655295.1_ASM765529v1_genomic.gbff.gz
GCF_007655295.1_ASM765529v1	GCA_007655295.1	https://ftp.ncbi.nlm.nih.gov/genomes/all/GCA/007/655/295/GCA_007655295.1_ASM765529v1/GCA_007655295.1_ASM765529v1_genomic.gbff.gz	Escherichia coli	jhzxyyecs5	blank	urine	China: Jinhua	Homo sapiens	2018-11-12'			GCA_021342635.1_ASM2134263v1	GCA_021342635.1	https://ftp.ncbi.nlm.nih.gov/genomes/all/GCA/021/342/635/GCA_021342635.1_ASM2134263v1/GCA_021342635.1_ASM2134263v1_genomic.gbff.gz
GCA_021342635.1_ASM2134263v1	GCA_021342635.1	https://ftp.ncbi.nlm.nih.gov/genomes/all/GCA/021/342/635/GCA_021342635.1_ASM2134263v1/GCA_021342635.1_ASM2134263v1_genomic.gbff.gz	Escherichia coli	P507	blank	anal swab	China	Homo sapiens	2018'			GCA_023059995.1_ASM2305999v1	GCA_023059995.1	https://ftp.ncbi.nlm.nih.gov/genomes/all/GCA/023/059/995/GCA_023059995.1_ASM2305999v1/GCA_023059995.1_ASM2305999v1_genomic.gbff.gz
GCA_023059995.1_ASM2305999v1	GCA_023059995.1	https://ftp.ncbi.nlm.nih.gov/genomes/all/GCA/023/059/995/GCA_023059995.1_ASM2305999v1/GCA_023059995.1_ASM2305999v1_genomic.gbff.gz	Escherichia coli	H-E-CC-10	blank	stool	South Korea	Homo sapiens	2019-01-14'			GCA_018421815.1_ASM1842181v1	GCA_018421815.1	https://ftp.ncbi.nlm.nih.gov/genomes/all/GCA/018/421/815/GCA_018421815.1_ASM1842181v1/GCA_018421815.1_ASM1842181v1_genomic.gbff.gz
GCA_018421815.1_ASM1842181v1	GCA_018421815.1	https://ftp.ncbi.nlm.nih.gov/genomes/all/GCA/018/421/815/GCA_018421815.1_ASM1842181v1/GCA_018421815.1_ASM1842181v1_genomic.gbff.gz	Escherichia coli	Survcare388	blank	Rectal swab/stool	Germany	Homo sapiens	2019'			GCA_023100765.1_ASM2310076v1	GCA_023100765.1	https://ftp.ncbi.nlm.nih.gov/genomes/all/GCA/023/100/765/GCA_023100765.1_ASM2310076v1/GCA_023100765.1_ASM2310076v1_genomic.gbff.gz
GCA_023100765.1_ASM2310076v1	GCA_023100765.1	https://ftp.ncbi.nlm.nih.gov/genomes/all/GCA/023/100/765/GCA_023100765.1_ASM2310076v1/GCA_023100765.1_ASM2310076v1_genomic.gbff.gz	Escherichia coli	EC6563	blank	urine	China	Homo sapiens	2020-11-25'			GCA_023243365.1_ASM2324336v1	GCA_023243365.1	https://ftp.ncbi.nlm.nih.gov/genomes/all/GCA/023/243/365/GCA_023243365.1_ASM2324336v1/GCA_023243365.1_ASM2324336v1_genomic.gbff.gz
GCA_023243365.1_ASM2324336v1	GCA_023243365.1	https://ftp.ncbi.nlm.nih.gov/genomes/all/GCA/023/243/365/GCA_023243365.1_ASM2324336v1/GCA_023243365.1_ASM2324336v1_genomic.gbff.gz	Escherichia coli	G3P6	blank	stool	China: Guigang City, Guangxi Province	swine	2017-08'			GCA_027887915.1_ASM2788791v1	GCA_027887915.1	https://ftp.ncbi.nlm.nih.gov/genomes/all/GCA/027/887/915/GCA_027887915.1_ASM2788791v1/GCA_027887915.1_ASM2788791v1_genomic.gbff.gz
GCF_027887915.1_ASM2788791v1	GCA_027887915.1	https://ftp.ncbi.nlm.nih.gov/genomes/all/GCA/027/887/915/GCA_027887915.1_ASM2788791v1/GCA_027887915.1_ASM2788791v1_genomic.gbff.gz	Escherichia coli	EC13745	blank	abdominal dropsy	China: Jiangsu	Homo sapiens	2020-07-18'			GCA_017896555.1_ASM1789655v1	GCA_017896555.1	https://ftp.ncbi.nlm.nih.gov/genomes/all/GCA/017/896/555/GCA_017896555.1_ASM1789655v1/GCA_017896555.1_ASM1789655v1_genomic.gbff.gz
GCA_017896555.1_ASM1789655v1	GCA_017896555.1	https://ftp.ncbi.nlm.nih.gov/genomes/all/GCA/017/896/555/GCA_017896555.1_ASM1789655v1/GCA_017896555.1_ASM1789655v1_genomic.gbff.gz	Escherichia coli	GMC9018	blank	blank	India: Assam	Homo sapiens	2019-03-30'			GCA_021089875.1_ASM2108987v1	GCA_021089875.1	https://ftp.ncbi.nlm.nih.gov/genomes/all/GCA/021/089/875/GCA_021089875.1_ASM2108987v1/GCA_021089875.1_ASM2108987v1_genomic.gbff.gz
GCA_021089875.1_ASM2108987v1	GCA_021089875.1	https://ftp.ncbi.nlm.nih.gov/genomes/all/GCA/021/089/875/GCA_021089875.1_ASM2108987v1/GCA_021089875.1_ASM2108987v1_genomic.gbff.gz	Escherichia coli	114	blank	urine	China:Luzhou	blank	2020-04-08'			GCA_022130325.1_ASM2213032v1	GCA_022130325.1	https://ftp.ncbi.nlm.nih.gov/genomes/all/GCA/022/130/325/GCA_022130325.1_ASM2213032v1/GCA_022130325.1_ASM2213032v1_genomic.gbff.gz
GCA_022130325.1_ASM2213032v1	GCA_022130325.1	https://ftp.ncbi.nlm.nih.gov/genomes/all/GCA/022/130/325/GCA_022130325.1_ASM2213032v1/GCA_022130325.1_ASM2213032v1_genomic.gbff.gz	Escherichia coli	2-333	blank	Sewage	Norway: Bergen	blank	05-Aug-2020'			GCA_019660225.1_ASM1966022v1	GCA_019660225.1	https://ftp.ncbi.nlm.nih.gov/genomes/all/GCA/019/660/225/GCA_019660225.1_ASM1966022v1/GCA_019660225.1_ASM1966022v1_genomic.gbff.gz
GCA_019660225.1_ASM1966022v1	GCA_019660225.1	https://ftp.ncbi.nlm.nih.gov/genomes/all/GCA/019/660/225/GCA_019660225.1_ASM1966022v1/GCA_019660225.1_ASM1966022v1_genomic.gbff.gz	Escherichia coli	EC-16-76	blank	urine	China	Homo sapiens	2016'			GCA_023244155.1_ASM2324415v1	GCA_023244155.1	https://ftp.ncbi.nlm.nih.gov/genomes/all/GCA/023/244/155/GCA_023244155.1_ASM2324415v1/GCA_023244155.1_ASM2324415v1_genomic.gbff.gz
GCA_023244155.1_ASM2324415v1	GCA_023244155.1	https://ftp.ncbi.nlm.nih.gov/genomes/all/GCA/023/244/155/GCA_023244155.1_ASM2324415v1/GCA_023244155.1_ASM2324415v1_genomic.gbff.gz	Escherichia coli	HLJ284	blank	stool	China: Harbin City, Heilongjiang Province	poultry	2016-07'			GCA_018423345.1_ASM1842334v1	GCA_018423345.1	https://ftp.ncbi.nlm.nih.gov/genomes/all/GCA/018/423/345/GCA_018423345.1_ASM1842334v1/GCA_018423345.1_ASM1842334v1_genomic.gbff.gz
GCA_018423345.1_ASM1842334v1	GCA_018423345.1	https://ftp.ncbi.nlm.nih.gov/genomes/all/GCA/018/423/345/GCA_018423345.1_ASM1842334v1/GCA_018423345.1_ASM1842334v1_genomic.gbff.gz	Escherichia coli	Survcare293	blank	Rectal swab/stool	Germany	Homo sapiens	2019'			GCA_026412535.1_ASM2641253v1	GCA_026412535.1	https://ftp.ncbi.nlm.nih.gov/genomes/all/GCA/026/412/535/GCA_026412535.1_ASM2641253v1/GCA_026412535.1_ASM2641253v1_genomic.gbff.gz
GCF_026412535.1_ASM2641253v1	GCA_026412535.1	https://ftp.ncbi.nlm.nih.gov/genomes/all/GCA/026/412/535/GCA_026412535.1_ASM2641253v1/GCA_026412535.1_ASM2641253v1_genomic.gbff.gz	Escherichia coli	ID1000251	blank	blank	USA: California, Alameda County	Homo sapiens	2017-01/2019-12'			GCA_003709075.1_ASM370907v1	GCA_003709075.1	https://ftp.ncbi.nlm.nih.gov/genomes/all/GCA/003/709/075/GCA_003709075.1_ASM370907v1/GCA_003709075.1_ASM370907v1_genomic.gbff.gz
GCF_003709075.1_ASM370907v1	GCA_003709075.1	https://ftp.ncbi.nlm.nih.gov/genomes/all/GCA/003/709/075/GCA_003709075.1_ASM370907v1/GCA_003709075.1_ASM370907v1_genomic.gbff.gz	Escherichia coli	MEH1	blank	blank	Lebanon	Homo sapiens	blank'			GCA_020091645.1_ASM2009164v1	GCA_020091645.1	https://ftp.ncbi.nlm.nih.gov/genomes/all/GCA/020/091/645/GCA_020091645.1_ASM2009164v1/GCA_020091645.1_ASM2009164v1_genomic.gbff.gz
GCA_020091645.1_ASM2009164v1	GCA_020091645.1	https://ftp.ncbi.nlm.nih.gov/genomes/all/GCA/020/091/645/GCA_020091645.1_ASM2009164v1/GCA_020091645.1_ASM2009164v1_genomic.gbff.gz	Escherichia coli	ECNB21-M121	blank	meat	China:Zhejiang	blank	2021-01'			GCA_023273355.1_ASM2327335v1	GCA_023273355.1	https://ftp.ncbi.nlm.nih.gov/genomes/all/GCA/023/273/355/GCA_023273355.1_ASM2327335v1/GCA_023273355.1_ASM2327335v1_genomic.gbff.gz
GCA_023273355.1_ASM2327335v1	GCA_023273355.1	https://ftp.ncbi.nlm.nih.gov/genomes/all/GCA/023/273/355/GCA_023273355.1_ASM2327335v1/GCA_023273355.1_ASM2327335v1_genomic.gbff.gz	Escherichia coli	E-5A2	blank	wound	China: Huizhou	Homo sapiens	2017-11-27'			GCA_020149625.1_ASM2014962v1	GCA_020149625.1	https://ftp.ncbi.nlm.nih.gov/genomes/all/GCA/020/149/625/GCA_020149625.1_ASM2014962v1/GCA_020149625.1_ASM2014962v1_genomic.gbff.gz
GCA_020149625.1_ASM2014962v1	GCA_020149625.1	https://ftp.ncbi.nlm.nih.gov/genomes/all/GCA/020/149/625/GCA_020149625.1_ASM2014962v1/GCA_020149625.1_ASM2014962v1_genomic.gbff.gz	Escherichia coli	NDM5	blank	urine	USA: Baltimore	Homo sapiens	2020'			GCA_025583585.1_ASM2558358v1	GCA_025583585.1	https://ftp.ncbi.nlm.nih.gov/genomes/all/GCA/025/583/585/GCA_025583585.1_ASM2558358v1/GCA_025583585.1_ASM2558358v1_genomic.gbff.gz
GCF_025583585.1_ASM2558358v1	GCA_025583585.1	https://ftp.ncbi.nlm.nih.gov/genomes/all/GCA/025/583/585/GCA_025583585.1_ASM2558358v1/GCA_025583585.1_ASM2558358v1_genomic.gbff.gz	Escherichia coli	YZLc1-3	blank	feces	China: Yangzhou	chicken	2019-04-01'			GCA_027887895.1_ASM2788789v1	GCA_027887895.1	https://ftp.ncbi.nlm.nih.gov/genomes/all/GCA/027/887/895/GCA_027887895.1_ASM2788789v1/GCA_027887895.1_ASM2788789v1_genomic.gbff.gz
GCF_027887895.1_ASM2788789v1	GCA_027887895.1	https://ftp.ncbi.nlm.nih.gov/genomes/all/GCA/027/887/895/GCA_027887895.1_ASM2788789v1/GCA_027887895.1_ASM2788789v1_genomic.gbff.gz	Escherichia coli	EC13366	blank	urine	China: Jiangsu	Homo sapiens	2020-05-13'			GCA_018446135.1_ASM1844613v1	GCA_018446135.1	https://ftp.ncbi.nlm.nih.gov/genomes/all/GCA/018/446/135/GCA_018446135.1_ASM1844613v1/GCA_018446135.1_ASM1844613v1_genomic.gbff.gz
GCA_018446135.1_ASM1844613v1	GCA_018446135.1	https://ftp.ncbi.nlm.nih.gov/genomes/all/GCA/018/446/135/GCA_018446135.1_ASM1844613v1/GCA_018446135.1_ASM1844613v1_genomic.gbff.gz	Escherichia coli	sc18393485	blank	Rectal swab/stool	Germany	Homo sapiens	2018'			GCA_021503145.1_ASM2150314v1	GCA_021503145.1	https://ftp.ncbi.nlm.nih.gov/genomes/all/GCA/021/503/145/GCA_021503145.1_ASM2150314v1/GCA_021503145.1_ASM2150314v1_genomic.gbff.gz
GCA_021503145.1_ASM2150314v1	GCA_021503145.1	https://ftp.ncbi.nlm.nih.gov/genomes/all/GCA/021/503/145/GCA_021503145.1_ASM2150314v1/GCA_021503145.1_ASM2150314v1_genomic.gbff.gz	Escherichia coli	PP-BR187-2	blank	rectal swab	Pakistan	Homo sapiens	2016'			GCA_028825635.1_ASM2882563v1	GCA_028825635.1	https://ftp.ncbi.nlm.nih.gov/genomes/all/GCA/028/825/635/GCA_028825635.1_ASM2882563v1/GCA_028825635.1_ASM2882563v1_genomic.gbff.gz
GCF_028825635.1_ASM2882563v1	GCA_028825635.1	https://ftp.ncbi.nlm.nih.gov/genomes/all/GCA/028/825/635/GCA_028825635.1_ASM2882563v1/GCA_028825635.1_ASM2882563v1_genomic.gbff.gz	Escherichia coli	CHS108	blank	blood	China: Shijiazhuang	blank	2022-04-13'			GCA_002967885.2_ASM296788v2	GCA_002967885.2	https://ftp.ncbi.nlm.nih.gov/genomes/all/GCA/002/967/885/GCA_002967885.2_ASM296788v2/GCA_002967885.2_ASM296788v2_genomic.gbff.gz
GCF_002967885.2_ASM296788v2	GCA_002967885.2	https://ftp.ncbi.nlm.nih.gov/genomes/all/GCA/002/967/885/GCA_002967885.2_ASM296788v2/GCA_002967885.2_ASM296788v2_genomic.gbff.gz	Escherichia coli	EBJ001	blank	urine	China: Beijing	Homo sapiens	2014'			GCA_028825595.1_ASM2882559v1	GCA_028825595.1	https://ftp.ncbi.nlm.nih.gov/genomes/all/GCA/028/825/595/GCA_028825595.1_ASM2882559v1/GCA_028825595.1_ASM2882559v1_genomic.gbff.gz
GCF_028825595.1_ASM2882559v1	GCA_028825595.1	https://ftp.ncbi.nlm.nih.gov/genomes/all/GCA/028/825/595/GCA_028825595.1_ASM2882559v1/GCA_028825595.1_ASM2882559v1_genomic.gbff.gz	Escherichia coli	CHS107	blank	bile	China: Shijiazhuang	blank	2022-04-13'			GCA_027982945.1_ASM2798294v1	GCA_027982945.1	https://ftp.ncbi.nlm.nih.gov/genomes/all/GCA/027/982/945/GCA_027982945.1_ASM2798294v1/GCA_027982945.1_ASM2798294v1_genomic.gbff.gz
GCF_027982945.1_ASM2798294v1	GCA_027982945.1	https://ftp.ncbi.nlm.nih.gov/genomes/all/GCA/027/982/945/GCA_027982945.1_ASM2798294v1/GCA_027982945.1_ASM2798294v1_genomic.gbff.gz	Escherichia coli	315G8	blank	blank	France	Homo sapiens	2022'			GCA_021343865.1_ASM2134386v1	GCA_021343865.1	https://ftp.ncbi.nlm.nih.gov/genomes/all/GCA/021/343/865/GCA_021343865.1_ASM2134386v1/GCA_021343865.1_ASM2134386v1_genomic.gbff.gz
GCA_021343865.1_ASM2134386v1	GCA_021343865.1	https://ftp.ncbi.nlm.nih.gov/genomes/all/GCA/021/343/865/GCA_021343865.1_ASM2134386v1/GCA_021343865.1_ASM2134386v1_genomic.gbff.gz	Escherichia coli	U202-1	blank	nasopharyngeal swab	China	Homo sapiens	2018'			GCA_019659925.1_ASM1965992v1	GCA_019659925.1	https://ftp.ncbi.nlm.nih.gov/genomes/all/GCA/019/659/925/GCA_019659925.1_ASM1965992v1/GCA_019659925.1_ASM1965992v1_genomic.gbff.gz
GCA_019659925.1_ASM1965992v1	GCA_019659925.1	https://ftp.ncbi.nlm.nih.gov/genomes/all/GCA/019/659/925/GCA_019659925.1_ASM1965992v1/GCA_019659925.1_ASM1965992v1_genomic.gbff.gz	Escherichia coli	EC-16-35	blank	ascites	China	Homo sapiens	2016'			GCA_023059975.1_ASM2305997v1	GCA_023059975.1	https://ftp.ncbi.nlm.nih.gov/genomes/all/GCA/023/059/975/GCA_023059975.1_ASM2305997v1/GCA_023059975.1_ASM2305997v1_genomic.gbff.gz
GCA_023059975.1_ASM2305997v1	GCA_023059975.1	https://ftp.ncbi.nlm.nih.gov/genomes/all/GCA/023/059/975/GCA_023059975.1_ASM2305997v1/GCA_023059975.1_ASM2305997v1_genomic.gbff.gz	Escherichia coli	H-E-CC-13	blank	rectal swab	South Korea	Homo sapiens	2019-09-16'			GCA_020149705.1_ASM2014970v1	GCA_020149705.1	https://ftp.ncbi.nlm.nih.gov/genomes/all/GCA/020/149/705/GCA_020149705.1_ASM2014970v1/GCA_020149705.1_ASM2014970v1_genomic.gbff.gz
GCA_020149705.1_ASM2014970v1	GCA_020149705.1	https://ftp.ncbi.nlm.nih.gov/genomes/all/GCA/020/149/705/GCA_020149705.1_ASM2014970v1/GCA_020149705.1_ASM2014970v1_genomic.gbff.gz	Escherichia coli	NDM6	blank	urine	USA: Baltimore	Homo sapiens	2020'			GCA_028898885.1_ASM2889888v1	GCA_028898885.1	https://ftp.ncbi.nlm.nih.gov/genomes/all/GCA/028/898/885/GCA_028898885.1_ASM2889888v1/GCA_028898885.1_ASM2889888v1_genomic.gbff.gz
GCF_028898885.1_ASM2889888v1	GCA_028898885.1	https://ftp.ncbi.nlm.nih.gov/genomes/all/GCA/028/898/885/GCA_028898885.1_ASM2889888v1/GCA_028898885.1_ASM2889888v1_genomic.gbff.gz	Escherichia coli	NB4833	blank	urine	China: Ningbo	Homo sapiens	1984-10-14'			GCA_026427755.1_ASM2642775v1	GCA_026427755.1	https://ftp.ncbi.nlm.nih.gov/genomes/all/GCA/026/427/755/GCA_026427755.1_ASM2642775v1/GCA_026427755.1_ASM2642775v1_genomic.gbff.gz
GCF_026427755.1_ASM2642775v1	GCA_026427755.1	https://ftp.ncbi.nlm.nih.gov/genomes/all/GCA/026/427/755/GCA_026427755.1_ASM2642775v1/GCA_026427755.1_ASM2642775v1_genomic.gbff.gz	Escherichia coli	HeN100	blank	ENVO:00010483	China: Henan	blank	2018-10'			GCA_017150935.1_ASM1715093v1	GCA_017150935.1	https://ftp.ncbi.nlm.nih.gov/genomes/all/GCA/017/150/935/GCA_017150935.1_ASM1715093v1/GCA_017150935.1_ASM1715093v1_genomic.gbff.gz
GCA_017150935.1_ASM1715093v1	GCA_017150935.1	https://ftp.ncbi.nlm.nih.gov/genomes/all/GCA/017/150/935/GCA_017150935.1_ASM1715093v1/GCA_017150935.1_ASM1715093v1_genomic.gbff.gz	Escherichia coli	H2E1R	blank	Dust	China: Yangjiang	blank	2018-07-07T09:25:19Z'			GCA_021343295.1_ASM2134329v1	GCA_021343295.1	https://ftp.ncbi.nlm.nih.gov/genomes/all/GCA/021/343/295/GCA_021343295.1_ASM2134329v1/GCA_021343295.1_ASM2134329v1_genomic.gbff.gz
GCA_021343295.1_ASM2134329v1	GCA_021343295.1	https://ftp.ncbi.nlm.nih.gov/genomes/all/GCA/021/343/295/GCA_021343295.1_ASM2134329v1/GCA_021343295.1_ASM2134329v1_genomic.gbff.gz	Escherichia coli	R504	blank	anal swab	China	Homo sapiens	2018'			GCA_947390195.1_17_8104575_assembly	GCA_947390195.1	https://ftp.ncbi.nlm.nih.gov/genomes/all/GCA/947/390/195/GCA_947390195.1_17-8104575_assembly/GCA_947390195.1_17-8104575_assembly_genomic.gbff.gz
GCF_947390195.1_17_8104575_assembly	GCA_947390195.1	https://ftp.ncbi.nlm.nih.gov/genomes/all/GCA/947/390/195/GCA_947390195.1_17-8104575_assembly/GCA_947390195.1_17-8104575_assembly_genomic.gbff.gz	Escherichia coli	ST940	blank	NHS Scotland	blank	blank	blank'			GCA_019054395.1_ASM1905439v1	GCA_019054395.1	https://ftp.ncbi.nlm.nih.gov/genomes/all/GCA/019/054/395/GCA_019054395.1_ASM1905439v1/GCA_019054395.1_ASM1905439v1_genomic.gbff.gz
GCA_019054395.1_ASM1905439v1	GCA_019054395.1	https://ftp.ncbi.nlm.nih.gov/genomes/all/GCA/019/054/395/GCA_019054395.1_ASM1905439v1/GCA_019054395.1_ASM1905439v1_genomic.gbff.gz	Escherichia coli	xz015	blank	sputum	China: Xuzhou	Homo sapiens	2016-08-27'			GCA_019054245.1_ASM1905424v1	GCA_019054245.1	https://ftp.ncbi.nlm.nih.gov/genomes/all/GCA/019/054/245/GCA_019054245.1_ASM1905424v1/GCA_019054245.1_ASM1905424v1_genomic.gbff.gz
GCA_019054245.1_ASM1905424v1	GCA_019054245.1	https://ftp.ncbi.nlm.nih.gov/genomes/all/GCA/019/054/245/GCA_019054245.1_ASM1905424v1/GCA_019054245.1_ASM1905424v1_genomic.gbff.gz	Escherichia coli	xz016	blank	sputum	China: Xuzhou	Homo sapiens	2015-09-10'			GCA_019051635.1_ASM1905163v1	GCA_019051635.1	https://ftp.ncbi.nlm.nih.gov/genomes/all/GCA/019/051/635/GCA_019051635.1_ASM1905163v1/GCA_019051635.1_ASM1905163v1_genomic.gbff.gz
GCA_019051635.1_ASM1905163v1	GCA_019051635.1	https://ftp.ncbi.nlm.nih.gov/genomes/all/GCA/019/051/635/GCA_019051635.1_ASM1905163v1/GCA_019051635.1_ASM1905163v1_genomic.gbff.gz	Escherichia coli	xz103	blank	fester	China: Xuzhou	Homo sapiens	2018-10-28'			GCA_001509745.1_ASM150974v1	GCA_001509745.1	https://ftp.ncbi.nlm.nih.gov/genomes/all/GCA/001/509/745/GCA_001509745.1_ASM150974v1/GCA_001509745.1_ASM150974v1_genomic.gbff.gz
GCF_001509745.1_ASM150974v1	GCA_001509745.1	https://ftp.ncbi.nlm.nih.gov/genomes/all/GCA/001/509/745/GCA_001509745.1_ASM150974v1/GCA_001509745.1_ASM150974v1_genomic.gbff.gz	Escherichia coli	E6	blank	nasal fester cultures	China: Zhe Jiang	Homo sapiens	2014-09-11'			GCA_026421005.1_ASM2642100v1	GCA_026421005.1	https://ftp.ncbi.nlm.nih.gov/genomes/all/GCA/026/421/005/GCA_026421005.1_ASM2642100v1/GCA_026421005.1_ASM2642100v1_genomic.gbff.gz
GCF_026421005.1_ASM2642100v1	GCA_026421005.1	https://ftp.ncbi.nlm.nih.gov/genomes/all/GCA/026/421/005/GCA_026421005.1_ASM2642100v1/GCA_026421005.1_ASM2642100v1_genomic.gbff.gz	Escherichia coli	A1160	blank	bile	Greece	Homo sapiens	2018-01-01'			GCA_024496305.1_ASM2449630v1	GCA_024496305.1	https://ftp.ncbi.nlm.nih.gov/genomes/all/GCA/024/496/305/GCA_024496305.1_ASM2449630v1/GCA_024496305.1_ASM2449630v1_genomic.gbff.gz
GCF_024496305.1_ASM2449630v1	GCA_024496305.1	https://ftp.ncbi.nlm.nih.gov/genomes/all/GCA/024/496/305/GCA_024496305.1_ASM2449630v1/GCA_024496305.1_ASM2449630v1_genomic.gbff.gz	Escherichia coli	BY9F33	blank	fish	China	blank	2019-01-19'			GCA_022969555.2_ASM2296955v2	GCA_022969555.2	https://ftp.ncbi.nlm.nih.gov/genomes/all/GCA/022/969/555/GCA_022969555.2_ASM2296955v2/GCA_022969555.2_ASM2296955v2_genomic.gbff.gz
GCA_022969555.2_ASM2296955v2	GCA_022969555.2	https://ftp.ncbi.nlm.nih.gov/genomes/all/GCA/022/969/555/GCA_022969555.2_ASM2296955v2/GCA_022969555.2_ASM2296955v2_genomic.gbff.gz	Escherichia coli	HH194M	blank	feces	China: Suqian City, Jiangsu Province	migratory bird	2019-08'			GCA_002165045.1_ASM216504v1	GCA_002165045.1	https://ftp.ncbi.nlm.nih.gov/genomes/all/GCA/002/165/045/GCA_002165045.1_ASM216504v1/GCA_002165045.1_ASM216504v1_genomic.gbff.gz
GCF_002165045.1_ASM216504v1	GCA_002165045.1	https://ftp.ncbi.nlm.nih.gov/genomes/all/GCA/002/165/045/GCA_002165045.1_ASM216504v1/GCA_002165045.1_ASM216504v1_genomic.gbff.gz	Escherichia coli	SCEC020066	blank	blank	China: Sichuan	Homo sapiens	2017-01'			GCA_026421065.1_ASM2642106v1	GCA_026421065.1	https://ftp.ncbi.nlm.nih.gov/genomes/all/GCA/026/421/065/GCA_026421065.1_ASM2642106v1/GCA_026421065.1_ASM2642106v1_genomic.gbff.gz
GCF_026421065.1_ASM2642106v1	GCA_026421065.1	https://ftp.ncbi.nlm.nih.gov/genomes/all/GCA/026/421/065/GCA_026421065.1_ASM2642106v1/GCA_026421065.1_ASM2642106v1_genomic.gbff.gz	Escherichia coli	9793	blank	Pus	Greece	Homo sapiens	2017-01-01'			GCA_021342735.1_ASM2134273v1	GCA_021342735.1	https://ftp.ncbi.nlm.nih.gov/genomes/all/GCA/021/342/735/GCA_021342735.1_ASM2134273v1/GCA_021342735.1_ASM2134273v1_genomic.gbff.gz
GCA_021342735.1_ASM2134273v1	GCA_021342735.1	https://ftp.ncbi.nlm.nih.gov/genomes/all/GCA/021/342/735/GCA_021342735.1_ASM2134273v1/GCA_021342735.1_ASM2134273v1_genomic.gbff.gz	Escherichia coli	E-T153	blank	anal swab	China	Homo sapiens	2020'			GCA_947390805.1_17_8104616_assembly	GCA_947390805.1	https://ftp.ncbi.nlm.nih.gov/genomes/all/GCA/947/390/805/GCA_947390805.1_17-8104616_assembly/GCA_947390805.1_17-8104616_assembly_genomic.gbff.gz
GCF_947390805.1_17_8104616_assembly	GCA_947390805.1	https://ftp.ncbi.nlm.nih.gov/genomes/all/GCA/947/390/805/GCA_947390805.1_17-8104616_assembly/GCA_947390805.1_17-8104616_assembly_genomic.gbff.gz	Escherichia coli	ST167	blank	NHS Scotland	blank	blank	blank'			GCA_027888295.1_ASM2788829v1	GCA_027888295.1	https://ftp.ncbi.nlm.nih.gov/genomes/all/GCA/027/888/295/GCA_027888295.1_ASM2788829v1/GCA_027888295.1_ASM2788829v1_genomic.gbff.gz
GCF_027888295.1_ASM2788829v1	GCA_027888295.1	https://ftp.ncbi.nlm.nih.gov/genomes/all/GCA/027/888/295/GCA_027888295.1_ASM2788829v1/GCA_027888295.1_ASM2788829v1_genomic.gbff.gz	Escherichia coli	EC11596	blank	urine	China: Jiangsu	Homo sapiens	2019-07-17'			GCA_021167055.1_ASM2116705v1	GCA_021167055.1	https://ftp.ncbi.nlm.nih.gov/genomes/all/GCA/021/167/055/GCA_021167055.1_ASM2116705v1/GCA_021167055.1_ASM2116705v1_genomic.gbff.gz
GCA_021167055.1_ASM2116705v1	GCA_021167055.1	https://ftp.ncbi.nlm.nih.gov/genomes/all/GCA/021/167/055/GCA_021167055.1_ASM2116705v1/GCA_021167055.1_ASM2116705v1_genomic.gbff.gz	Escherichia coli	ECO155	blank	urine	Argentina	Homo sapiens	2017'			GCA_025583545.1_ASM2558354v1	GCA_025583545.1	https://ftp.ncbi.nlm.nih.gov/genomes/all/GCA/025/583/545/GCA_025583545.1_ASM2558354v1/GCA_025583545.1_ASM2558354v1_genomic.gbff.gz
GCF_025583545.1_ASM2558354v1	GCA_025583545.1	https://ftp.ncbi.nlm.nih.gov/genomes/all/GCA/025/583/545/GCA_025583545.1_ASM2558354v1/GCA_025583545.1_ASM2558354v1_genomic.gbff.gz	Escherichia coli	YZLc2-3	blank	feces	China: Yangzhou	chicken	2019-04-01'			GCA_027887655.1_ASM2788765v1	GCA_027887655.1	https://ftp.ncbi.nlm.nih.gov/genomes/all/GCA/027/887/655/GCA_027887655.1_ASM2788765v1/GCA_027887655.1_ASM2788765v1_genomic.gbff.gz
GCF_027887655.1_ASM2788765v1	GCA_027887655.1	https://ftp.ncbi.nlm.nih.gov/genomes/all/GCA/027/887/655/GCA_027887655.1_ASM2788765v1/GCA_027887655.1_ASM2788765v1_genomic.gbff.gz	Escherichia coli	EC14998	blank	urine	China: Jiangsu	Homo sapiens	2021-01-18'			GCA_022602835.1_BA01	GCA_022602835.1	https://ftp.ncbi.nlm.nih.gov/genomes/all/GCA/022/602/835/GCA_022602835.1_BA01/GCA_022602835.1_BA01_genomic.gbff.gz
GCA_022602835.1_BA01	GCA_022602835.1	https://ftp.ncbi.nlm.nih.gov/genomes/all/GCA/022/602/835/GCA_022602835.1_BA01/GCA_022602835.1_BA01_genomic.gbff.gz	Escherichia coli	BA01	blank	prescapular lymph node	Brazil: Santa Catarina, Ribanceira Beach	Kogia breviceps	Oct-2020'			GCA_929614905.1_cpe087	GCA_929614905.1	https://ftp.ncbi.nlm.nih.gov/genomes/all/GCA/929/614/905/GCA_929614905.1_cpe087/GCA_929614905.1_cpe087_genomic.gbff.gz
GCA_929614905.1_cpe087	GCA_929614905.1	https://ftp.ncbi.nlm.nih.gov/genomes/all/GCA/929/614/905/GCA_929614905.1_cpe087/GCA_929614905.1_cpe087_genomic.gbff.gz	Escherichia coli	cpe087	NA	screen	blank	blank	blank'			GCA_021417055.1_ASM2141705v1	GCA_021417055.1	https://ftp.ncbi.nlm.nih.gov/genomes/all/GCA/021/417/055/GCA_021417055.1_ASM2141705v1/GCA_021417055.1_ASM2141705v1_genomic.gbff.gz
GCA_021417055.1_ASM2141705v1	GCA_021417055.1	https://ftp.ncbi.nlm.nih.gov/genomes/all/GCA/021/417/055/GCA_021417055.1_ASM2141705v1/GCA_021417055.1_ASM2141705v1_genomic.gbff.gz	Escherichia coli	16A48	blank	Gastroenterology	China	Homo sapiens	2018-12'			GCA_026198905.1_ASM2619890v1	GCA_026198905.1	https://ftp.ncbi.nlm.nih.gov/genomes/all/GCA/026/198/905/GCA_026198905.1_ASM2619890v1/GCA_026198905.1_ASM2619890v1_genomic.gbff.gz
GCF_026198905.1_ASM2619890v1	GCA_026198905.1	https://ftp.ncbi.nlm.nih.gov/genomes/all/GCA/026/198/905/GCA_026198905.1_ASM2619890v1/GCA_026198905.1_ASM2619890v1_genomic.gbff.gz	Escherichia coli	B2_R32	blank	MHB broth	China: Beijing	blank	2019-10-07'			GCA_023243475.1_ASM2324347v1	GCA_023243475.1	https://ftp.ncbi.nlm.nih.gov/genomes/all/GCA/023/243/475/GCA_023243475.1_ASM2324347v1/GCA_023243475.1_ASM2324347v1_genomic.gbff.gz
GCA_023243475.1_ASM2324347v1	GCA_023243475.1	https://ftp.ncbi.nlm.nih.gov/genomes/all/GCA/023/243/475/GCA_023243475.1_ASM2324347v1/GCA_023243475.1_ASM2324347v1_genomic.gbff.gz	Escherichia coli	YZ17-1	blank	stool	China: Yangzhou City, Jiangsu Province	swine	2017-09'			GCA_025583085.1_ASM2558308v1	GCA_025583085.1	https://ftp.ncbi.nlm.nih.gov/genomes/all/GCA/025/583/085/GCA_025583085.1_ASM2558308v1/GCA_025583085.1_ASM2558308v1_genomic.gbff.gz
GCF_025583085.1_ASM2558308v1	GCA_025583085.1	https://ftp.ncbi.nlm.nih.gov/genomes/all/GCA/025/583/085/GCA_025583085.1_ASM2558308v1/GCA_025583085.1_ASM2558308v1_genomic.gbff.gz	Escherichia coli	YZMp22-1	blank	feces	China: Yangzhou	pigeon	2019-04-01'			GCA_023169585.1_ASM2316958v1	GCA_023169585.1	https://ftp.ncbi.nlm.nih.gov/genomes/all/GCA/023/169/585/GCA_023169585.1_ASM2316958v1/GCA_023169585.1_ASM2316958v1_genomic.gbff.gz
GCA_023169585.1_ASM2316958v1	GCA_023169585.1	https://ftp.ncbi.nlm.nih.gov/genomes/all/GCA/023/169/585/GCA_023169585.1_ASM2316958v1/GCA_023169585.1_ASM2316958v1_genomic.gbff.gz	Escherichia coli	KY 1497	blank	human urine	Japan:Tokyo	Homo sapience	2015-10'			GCA_014863885.1_ASM1486388v1	GCA_014863885.1	https://ftp.ncbi.nlm.nih.gov/genomes/all/GCA/014/863/885/GCA_014863885.1_ASM1486388v1/GCA_014863885.1_ASM1486388v1_genomic.gbff.gz
GCA_014863885.1_ASM1486388v1	GCA_014863885.1	https://ftp.ncbi.nlm.nih.gov/genomes/all/GCA/014/863/885/GCA_014863885.1_ASM1486388v1/GCA_014863885.1_ASM1486388v1_genomic.gbff.gz	Escherichia coli	XA31	blank	urine	India	Homo sapiens	28-Dec-2011'			GCA_020540985.1_ASM2054098v1	GCA_020540985.1	https://ftp.ncbi.nlm.nih.gov/genomes/all/GCA/020/540/985/GCA_020540985.1_ASM2054098v1/GCA_020540985.1_ASM2054098v1_genomic.gbff.gz
GCA_020540985.1_ASM2054098v1	GCA_020540985.1	https://ftp.ncbi.nlm.nih.gov/genomes/all/GCA/020/540/985/GCA_020540985.1_ASM2054098v1/GCA_020540985.1_ASM2054098v1_genomic.gbff.gz	Escherichia coli	P31_YH1_02.21	blank	blank	United Kingdom	Homo sapiens	2021-02'			GCA_027983245.1_ASM2798324v1	GCA_027983245.1	https://ftp.ncbi.nlm.nih.gov/genomes/all/GCA/027/983/245/GCA_027983245.1_ASM2798324v1/GCA_027983245.1_ASM2798324v1_genomic.gbff.gz
GCF_027983245.1_ASM2798324v1	GCA_027983245.1	https://ftp.ncbi.nlm.nih.gov/genomes/all/GCA/027/983/245/GCA_027983245.1_ASM2798324v1/GCA_027983245.1_ASM2798324v1_genomic.gbff.gz	Escherichia coli	264X5	blank	blank	France	Homo sapiens	2020'			GCA_019659865.1_ASM1965986v1	GCA_019659865.1	https://ftp.ncbi.nlm.nih.gov/genomes/all/GCA/019/659/865/GCA_019659865.1_ASM1965986v1/GCA_019659865.1_ASM1965986v1_genomic.gbff.gz
GCA_019659865.1_ASM1965986v1	GCA_019659865.1	https://ftp.ncbi.nlm.nih.gov/genomes/all/GCA/019/659/865/GCA_019659865.1_ASM1965986v1/GCA_019659865.1_ASM1965986v1_genomic.gbff.gz	Escherichia coli	EC-16-52	blank	urine	China	Homo sapiens	2016'			GCA_018224205.1_ASM1822420v1	GCA_018224205.1	https://ftp.ncbi.nlm.nih.gov/genomes/all/GCA/018/224/205/GCA_018224205.1_ASM1822420v1/GCA_018224205.1_ASM1822420v1_genomic.gbff.gz
GCA_018224205.1_ASM1822420v1	GCA_018224205.1	https://ftp.ncbi.nlm.nih.gov/genomes/all/GCA/018/224/205/GCA_018224205.1_ASM1822420v1/GCA_018224205.1_ASM1822420v1_genomic.gbff.gz	Escherichia coli	BZE2002	blank	blank	China: Beijing	Homo sapiens	blank'			GCA_018224785.1_ASM1822478v1	GCA_018224785.1	https://ftp.ncbi.nlm.nih.gov/genomes/all/GCA/018/224/785/GCA_018224785.1_ASM1822478v1/GCA_018224785.1_ASM1822478v1_genomic.gbff.gz
GCA_018224785.1_ASM1822478v1	GCA_018224785.1	https://ftp.ncbi.nlm.nih.gov/genomes/all/GCA/018/224/785/GCA_018224785.1_ASM1822478v1/GCA_018224785.1_ASM1822478v1_genomic.gbff.gz	Escherichia coli	XAE006	blank	blank	China: Beijing	Homo sapiens	blank'			GCA_021343015.1_ASM2134301v1	GCA_021343015.1	https://ftp.ncbi.nlm.nih.gov/genomes/all/GCA/021/343/015/GCA_021343015.1_ASM2134301v1/GCA_021343015.1_ASM2134301v1_genomic.gbff.gz
GCA_021343015.1_ASM2134301v1	GCA_021343015.1	https://ftp.ncbi.nlm.nih.gov/genomes/all/GCA/021/343/015/GCA_021343015.1_ASM2134301v1/GCA_021343015.1_ASM2134301v1_genomic.gbff.gz	Escherichia coli	C102	blank	anal swab	China	Homo sapiens	2018'			GCA_027983905.1_ASM2798390v1	GCA_027983905.1	https://ftp.ncbi.nlm.nih.gov/genomes/all/GCA/027/983/905/GCA_027983905.1_ASM2798390v1/GCA_027983905.1_ASM2798390v1_genomic.gbff.gz
GCF_027983905.1_ASM2798390v1	GCA_027983905.1	https://ftp.ncbi.nlm.nih.gov/genomes/all/GCA/027/983/905/GCA_027983905.1_ASM2798390v1/GCA_027983905.1_ASM2798390v1_genomic.gbff.gz	Escherichia coli	302F7	blank	blank	France	Homo sapiens	2021'			GCA_027888625.1_ASM2788862v1	GCA_027888625.1	https://ftp.ncbi.nlm.nih.gov/genomes/all/GCA/027/888/625/GCA_027888625.1_ASM2788862v1/GCA_027888625.1_ASM2788862v1_genomic.gbff.gz
GCF_027888625.1_ASM2788862v1	GCA_027888625.1	https://ftp.ncbi.nlm.nih.gov/genomes/all/GCA/027/888/625/GCA_027888625.1_ASM2788862v1/GCA_027888625.1_ASM2788862v1_genomic.gbff.gz	Escherichia coli	EC7592	blank	bile	China: Jiangsu	Homo sapiens	2017-11-07'			GCA_027983285.1_ASM2798328v1	GCA_027983285.1	https://ftp.ncbi.nlm.nih.gov/genomes/all/GCA/027/983/285/GCA_027983285.1_ASM2798328v1/GCA_027983285.1_ASM2798328v1_genomic.gbff.gz
GCF_027983285.1_ASM2798328v1	GCA_027983285.1	https://ftp.ncbi.nlm.nih.gov/genomes/all/GCA/027/983/285/GCA_027983285.1_ASM2798328v1/GCA_027983285.1_ASM2798328v1_genomic.gbff.gz	Escherichia coli	308F7	blank	blank	France	Homo sapiens	2021'			GCA_002164935.1_ASM216493v1	GCA_002164935.1	https://ftp.ncbi.nlm.nih.gov/genomes/all/GCA/002/164/935/GCA_002164935.1_ASM216493v1/GCA_002164935.1_ASM216493v1_genomic.gbff.gz
GCF_002164935.1_ASM216493v1	GCA_002164935.1	https://ftp.ncbi.nlm.nih.gov/genomes/all/GCA/002/164/935/GCA_002164935.1_ASM216493v1/GCA_002164935.1_ASM216493v1_genomic.gbff.gz	Escherichia coli	WCHEC020028	blank	blank	China: Sichuan	Homo sapiens	2016-07'			GCA_929608675.1_cpe082	GCA_929608675.1	https://ftp.ncbi.nlm.nih.gov/genomes/all/GCA/929/608/675/GCA_929608675.1_cpe082/GCA_929608675.1_cpe082_genomic.gbff.gz
GCA_929608675.1_cpe082	GCA_929608675.1	https://ftp.ncbi.nlm.nih.gov/genomes/all/GCA/929/608/675/GCA_929608675.1_cpe082/GCA_929608675.1_cpe082_genomic.gbff.gz	Escherichia coli	cpe082	NA	screen	blank	blank	blank'			GCA_027888205.1_ASM2788820v1	GCA_027888205.1	https://ftp.ncbi.nlm.nih.gov/genomes/all/GCA/027/888/205/GCA_027888205.1_ASM2788820v1/GCA_027888205.1_ASM2788820v1_genomic.gbff.gz
GCF_027888205.1_ASM2788820v1	GCA_027888205.1	https://ftp.ncbi.nlm.nih.gov/genomes/all/GCA/027/888/205/GCA_027888205.1_ASM2788820v1/GCA_027888205.1_ASM2788820v1_genomic.gbff.gz	Escherichia coli	EC12003	blank	urine	China: Jiangsu	Homo sapiens	2019-09-13'			GCA_027888995.1_ASM2788899v1	GCA_027888995.1	https://ftp.ncbi.nlm.nih.gov/genomes/all/GCA/027/888/995/GCA_027888995.1_ASM2788899v1/GCA_027888995.1_ASM2788899v1_genomic.gbff.gz
GCF_027888995.1_ASM2788899v1	GCA_027888995.1	https://ftp.ncbi.nlm.nih.gov/genomes/all/GCA/027/888/995/GCA_027888995.1_ASM2788899v1/GCA_027888995.1_ASM2788899v1_genomic.gbff.gz	Escherichia coli	EC4356	blank	abdominal dropsy	China: Jiangsu	Homo sapiens	2015-08-16'			GCA_929608395.1_cpe081	GCA_929608395.1	https://ftp.ncbi.nlm.nih.gov/genomes/all/GCA/929/608/395/GCA_929608395.1_cpe081/GCA_929608395.1_cpe081_genomic.gbff.gz
GCA_929608395.1_cpe081	GCA_929608395.1	https://ftp.ncbi.nlm.nih.gov/genomes/all/GCA/929/608/395/GCA_929608395.1_cpe081/GCA_929608395.1_cpe081_genomic.gbff.gz	Escherichia coli	cpe081	NA	screen	blank	blank	blank'			GCA_027888415.1_ASM2788841v1	GCA_027888415.1	https://ftp.ncbi.nlm.nih.gov/genomes/all/GCA/027/888/415/GCA_027888415.1_ASM2788841v1/GCA_027888415.1_ASM2788841v1_genomic.gbff.gz
GCF_027888415.1_ASM2788841v1	GCA_027888415.1	https://ftp.ncbi.nlm.nih.gov/genomes/all/GCA/027/888/415/GCA_027888415.1_ASM2788841v1/GCA_027888415.1_ASM2788841v1_genomic.gbff.gz	Escherichia coli	EC9279	blank	secretion	China: Jiangsu	Homo sapiens	2018-08-14'			GCA_024700115.1_ASM2470011v1	GCA_024700115.1	https://ftp.ncbi.nlm.nih.gov/genomes/all/GCA/024/700/115/GCA_024700115.1_ASM2470011v1/GCA_024700115.1_ASM2470011v1_genomic.gbff.gz
GCF_024700115.1_ASM2470011v1	GCA_024700115.1	https://ftp.ncbi.nlm.nih.gov/genomes/all/GCA/024/700/115/GCA_024700115.1_ASM2470011v1/GCA_024700115.1_ASM2470011v1_genomic.gbff.gz	Escherichia coli	NB7CPEC	blank	Rectal swab	South Korea: Seoul	Canis lupus	2021-04-13'			GCA_019926425.1_ASM1992642v1	GCA_019926425.1	https://ftp.ncbi.nlm.nih.gov/genomes/all/GCA/019/926/425/GCA_019926425.1_ASM1992642v1/GCA_019926425.1_ASM1992642v1_genomic.gbff.gz
GCA_019926425.1_ASM1992642v1	GCA_019926425.1	https://ftp.ncbi.nlm.nih.gov/genomes/all/GCA/019/926/425/GCA_019926425.1_ASM1992642v1/GCA_019926425.1_ASM1992642v1_genomic.gbff.gz	Escherichia coli	ZDHYS363	blank	anal swab	China: Zhengzhou	Homo sapiens	2019-10-08'			GCA_023244115.1_ASM2324411v1	GCA_023244115.1	https://ftp.ncbi.nlm.nih.gov/genomes/all/GCA/023/244/115/GCA_023244115.1_ASM2324411v1/GCA_023244115.1_ASM2324411v1_genomic.gbff.gz
GCA_023244115.1_ASM2324411v1	GCA_023244115.1	https://ftp.ncbi.nlm.nih.gov/genomes/all/GCA/023/244/115/GCA_023244115.1_ASM2324411v1/GCA_023244115.1_ASM2324411v1_genomic.gbff.gz	Escherichia coli	LHB12	blank	stool	China: Zhangshu City, Jiangxi Province	swine	2017-06'			GCA_019660245.1_ASM1966024v1	GCA_019660245.1	https://ftp.ncbi.nlm.nih.gov/genomes/all/GCA/019/660/245/GCA_019660245.1_ASM1966024v1/GCA_019660245.1_ASM1966024v1_genomic.gbff.gz
GCA_019660245.1_ASM1966024v1	GCA_019660245.1	https://ftp.ncbi.nlm.nih.gov/genomes/all/GCA/019/660/245/GCA_019660245.1_ASM1966024v1/GCA_019660245.1_ASM1966024v1_genomic.gbff.gz	Escherichia coli	EC-15-3	blank	urine	China	Homo sapiens	2015'			GCA_025582835.1_ASM2558283v1	GCA_025582835.1	https://ftp.ncbi.nlm.nih.gov/genomes/all/GCA/025/582/835/GCA_025582835.1_ASM2558283v1/GCA_025582835.1_ASM2558283v1_genomic.gbff.gz
GCF_025582835.1_ASM2558283v1	GCA_025582835.1	https://ftp.ncbi.nlm.nih.gov/genomes/all/GCA/025/582/835/GCA_025582835.1_ASM2558283v1/GCA_025582835.1_ASM2558283v1_genomic.gbff.gz	Escherichia coli	HALc4-1	blank	feces	China: Huaian	chicken	2022-05-24'			GCA_019051735.1_ASM1905173v1	GCA_019051735.1	https://ftp.ncbi.nlm.nih.gov/genomes/all/GCA/019/051/735/GCA_019051735.1_ASM1905173v1/GCA_019051735.1_ASM1905173v1_genomic.gbff.gz
GCA_019051735.1_ASM1905173v1	GCA_019051735.1	https://ftp.ncbi.nlm.nih.gov/genomes/all/GCA/019/051/735/GCA_019051735.1_ASM1905173v1/GCA_019051735.1_ASM1905173v1_genomic.gbff.gz	Escherichia coli	xz093	blank	sputum	China: Xuzhou	Homo sapiens	2018-10-14'			GCA_021502885.1_ASM2150288v1	GCA_021502885.1	https://ftp.ncbi.nlm.nih.gov/genomes/all/GCA/021/502/885/GCA_021502885.1_ASM2150288v1/GCA_021502885.1_ASM2150288v1_genomic.gbff.gz
GCA_021502885.1_ASM2150288v1	GCA_021502885.1	https://ftp.ncbi.nlm.nih.gov/genomes/all/GCA/021/502/885/GCA_021502885.1_ASM2150288v1/GCA_021502885.1_ASM2150288v1_genomic.gbff.gz	Escherichia coli	PP-BR7144-2	blank	rectal swab	Pakistan	Homo sapiens	2016'			GCA_025583345.1_ASM2558334v1	GCA_025583345.1	https://ftp.ncbi.nlm.nih.gov/genomes/all/GCA/025/583/345/GCA_025583345.1_ASM2558334v1/GCA_025583345.1_ASM2558334v1_genomic.gbff.gz
GCF_025583345.1_ASM2558334v1	GCA_025583345.1	https://ftp.ncbi.nlm.nih.gov/genomes/all/GCA/025/583/345/GCA_025583345.1_ASM2558334v1/GCA_025583345.1_ASM2558334v1_genomic.gbff.gz	Escherichia coli	YZMc3-1	blank	feces	China: Yangzhou	chicken	2019-04-01'			GCA_020782735.1_ASM2078273v1	GCA_020782735.1	https://ftp.ncbi.nlm.nih.gov/genomes/all/GCA/020/782/735/GCA_020782735.1_ASM2078273v1/GCA_020782735.1_ASM2078273v1_genomic.gbff.gz
GCA_020782735.1_ASM2078273v1	GCA_020782735.1	https://ftp.ncbi.nlm.nih.gov/genomes/all/GCA/020/782/735/GCA_020782735.1_ASM2078273v1/GCA_020782735.1_ASM2078273v1_genomic.gbff.gz	Escherichia coli	6020	blank	urine	China: Ningbo	Homo sapiens	2016-07-08'			GCA_019926845.1_ASM1992684v1	GCA_019926845.1	https://ftp.ncbi.nlm.nih.gov/genomes/all/GCA/019/926/845/GCA_019926845.1_ASM1992684v1/GCA_019926845.1_ASM1992684v1_genomic.gbff.gz
GCA_019926845.1_ASM1992684v1	GCA_019926845.1	https://ftp.ncbi.nlm.nih.gov/genomes/all/GCA/019/926/845/GCA_019926845.1_ASM1992684v1/GCA_019926845.1_ASM1992684v1_genomic.gbff.gz	Escherichia coli	ZDHYF424	blank	sputum	China: Zhengzhou	Homo sapiens	2019-05-19'			GCA_021342465.1_ASM2134246v1	GCA_021342465.1	https://ftp.ncbi.nlm.nih.gov/genomes/all/GCA/021/342/465/GCA_021342465.1_ASM2134246v1/GCA_021342465.1_ASM2134246v1_genomic.gbff.gz
GCA_021342465.1_ASM2134246v1	GCA_021342465.1	https://ftp.ncbi.nlm.nih.gov/genomes/all/GCA/021/342/465/GCA_021342465.1_ASM2134246v1/GCA_021342465.1_ASM2134246v1_genomic.gbff.gz	Escherichia coli	E-T789-1	blank	anal swab	China	Homo sapiens	2020'			GCA_015330035.1_ASM1533003v1	GCA_015330035.1	https://ftp.ncbi.nlm.nih.gov/genomes/all/GCA/015/330/035/GCA_015330035.1_ASM1533003v1/GCA_015330035.1_ASM1533003v1_genomic.gbff.gz
GCA_015330035.1_ASM1533003v1	GCA_015330035.1	https://ftp.ncbi.nlm.nih.gov/genomes/all/GCA/015/330/035/GCA_015330035.1_ASM1533003v1/GCA_015330035.1_ASM1533003v1_genomic.gbff.gz	Escherichia coli	J27	blank	Rectal swab	India: Rajsthan	Homo sapiens	2018'			GCA_025398375.1_ASM2539837v1	GCA_025398375.1	https://ftp.ncbi.nlm.nih.gov/genomes/all/GCA/025/398/375/GCA_025398375.1_ASM2539837v1/GCA_025398375.1_ASM2539837v1_genomic.gbff.gz
GCF_025398375.1_ASM2539837v1	GCA_025398375.1	https://ftp.ncbi.nlm.nih.gov/genomes/all/GCA/025/398/375/GCA_025398375.1_ASM2539837v1/GCA_025398375.1_ASM2539837v1_genomic.gbff.gz	Escherichia coli	2021CK-00607	blank	urine	USA	Homo sapiens	2021-01-11'			GCA_002164915.1_ASM216491v1	GCA_002164915.1	https://ftp.ncbi.nlm.nih.gov/genomes/all/GCA/002/164/915/GCA_002164915.1_ASM216491v1/GCA_002164915.1_ASM216491v1_genomic.gbff.gz
GCF_002164915.1_ASM216491v1	GCA_002164915.1	https://ftp.ncbi.nlm.nih.gov/genomes/all/GCA/002/164/915/GCA_002164915.1_ASM216491v1/GCA_002164915.1_ASM216491v1_genomic.gbff.gz	Escherichia coli	SCEC020068	blank	blank	China: Sichuan	Homo sapiens	2017-01'			GCA_011077305.1_ASM1107730v1	GCA_011077305.1	https://ftp.ncbi.nlm.nih.gov/genomes/all/GCA/011/077/305/GCA_011077305.1_ASM1107730v1/GCA_011077305.1_ASM1107730v1_genomic.gbff.gz
GCA_011077305.1_ASM1107730v1	GCA_011077305.1	https://ftp.ncbi.nlm.nih.gov/genomes/all/GCA/011/077/305/GCA_011077305.1_ASM1107730v1/GCA_011077305.1_ASM1107730v1_genomic.gbff.gz	Escherichia coli	M-22-X3	blank	blank	China: Shandong	Fly on pig farm	2016'			GCA_022410455.1_ASM2241045v1	GCA_022410455.1	https://ftp.ncbi.nlm.nih.gov/genomes/all/GCA/022/410/455/GCA_022410455.1_ASM2241045v1/GCA_022410455.1_ASM2241045v1_genomic.gbff.gz
GCA_022410455.1_ASM2241045v1	GCA_022410455.1	https://ftp.ncbi.nlm.nih.gov/genomes/all/GCA/022/410/455/GCA_022410455.1_ASM2241045v1/GCA_022410455.1_ASM2241045v1_genomic.gbff.gz	Escherichia coli	NJGLYY4673-CR	blank	bile	China: Jiangsu,Nanjing	Homo sapiens	2015-10-28'			GCA_011077065.1_ASM1107706v1	GCA_011077065.1	https://ftp.ncbi.nlm.nih.gov/genomes/all/GCA/011/077/065/GCA_011077065.1_ASM1107706v1/GCA_011077065.1_ASM1107706v1_genomic.gbff.gz
GCA_011077065.1_ASM1107706v1	GCA_011077065.1	https://ftp.ncbi.nlm.nih.gov/genomes/all/GCA/011/077/065/GCA_011077065.1_ASM1107706v1/GCA_011077065.1_ASM1107706v1_genomic.gbff.gz	Escherichia coli	M-0970-X3	blank	blank	China: Beijing	Companion animal	2012'			GCA_014117745.2_ASM1411774v2	GCA_014117745.2	https://ftp.ncbi.nlm.nih.gov/genomes/all/GCA/014/117/745/GCA_014117745.2_ASM1411774v2/GCA_014117745.2_ASM1411774v2_genomic.gbff.gz
GCA_014117745.2_ASM1411774v2	GCA_014117745.2	https://ftp.ncbi.nlm.nih.gov/genomes/all/GCA/014/117/745/GCA_014117745.2_ASM1411774v2/GCA_014117745.2_ASM1411774v2_genomic.gbff.gz	Escherichia coli	53037	blank	urine	Thailand: Nonthaburi	Homo sapiens	2016-03'			GCA_022558805.1_ASM2255880v1	GCA_022558805.1	https://ftp.ncbi.nlm.nih.gov/genomes/all/GCA/022/558/805/GCA_022558805.1_ASM2255880v1/GCA_022558805.1_ASM2255880v1_genomic.gbff.gz
GCA_022558805.1_ASM2255880v1	GCA_022558805.1	https://ftp.ncbi.nlm.nih.gov/genomes/all/GCA/022/558/805/GCA_022558805.1_ASM2255880v1/GCA_022558805.1_ASM2255880v1_genomic.gbff.gz	Escherichia coli	EC14	blank	wound	China: Hangzhou	Homo sapiens	2016-11-16'			GCA_027889105.1_ASM2788910v1	GCA_027889105.1	https://ftp.ncbi.nlm.nih.gov/genomes/all/GCA/027/889/105/GCA_027889105.1_ASM2788910v1/GCA_027889105.1_ASM2788910v1_genomic.gbff.gz
GCF_027889105.1_ASM2788910v1	GCA_027889105.1	https://ftp.ncbi.nlm.nih.gov/genomes/all/GCA/027/889/105/GCA_027889105.1_ASM2788910v1/GCA_027889105.1_ASM2788910v1_genomic.gbff.gz	Escherichia coli	EC3610	blank	sputum	China: Jiangsu	Homo sapiens	2015-03-05'			GCA_021441985.1_ASM2144198v1	GCA_021441985.1	https://ftp.ncbi.nlm.nih.gov/genomes/all/GCA/021/441/985/GCA_021441985.1_ASM2144198v1/GCA_021441985.1_ASM2144198v1_genomic.gbff.gz
GCA_021441985.1_ASM2144198v1	GCA_021441985.1	https://ftp.ncbi.nlm.nih.gov/genomes/all/GCA/021/441/985/GCA_021441985.1_ASM2144198v1/GCA_021441985.1_ASM2144198v1_genomic.gbff.gz	Escherichia coli	B379	blank	Pus	China: Hangzhou	Homo sapiens	2021-08-02'			GCA_017150895.1_ASM1715089v1	GCA_017150895.1	https://ftp.ncbi.nlm.nih.gov/genomes/all/GCA/017/150/895/GCA_017150895.1_ASM1715089v1/GCA_017150895.1_ASM1715089v1_genomic.gbff.gz
GCA_017150895.1_ASM1715089v1	GCA_017150895.1	https://ftp.ncbi.nlm.nih.gov/genomes/all/GCA/017/150/895/GCA_017150895.1_ASM1715089v1/GCA_017150895.1_ASM1715089v1_genomic.gbff.gz	Escherichia coli	H2F5R	blank	blank	China: Yangjiang	goose	2018-07-07T09:13:15Z'			GCA_023244195.1_ASM2324419v1	GCA_023244195.1	https://ftp.ncbi.nlm.nih.gov/genomes/all/GCA/023/244/195/GCA_023244195.1_ASM2324419v1/GCA_023244195.1_ASM2324419v1_genomic.gbff.gz
GCA_023244195.1_ASM2324419v1	GCA_023244195.1	https://ftp.ncbi.nlm.nih.gov/genomes/all/GCA/023/244/195/GCA_023244195.1_ASM2324419v1/GCA_023244195.1_ASM2324419v1_genomic.gbff.gz	Escherichia coli	HLJ255	blank	stool	China: Harbin City, Heilongjiang Province	poultry	2016-07'			GCA_011077045.1_ASM1107704v1	GCA_011077045.1	https://ftp.ncbi.nlm.nih.gov/genomes/all/GCA/011/077/045/GCA_011077045.1_ASM1107704v1/GCA_011077045.1_ASM1107704v1_genomic.gbff.gz
GCA_011077045.1_ASM1107704v1	GCA_011077045.1	https://ftp.ncbi.nlm.nih.gov/genomes/all/GCA/011/077/045/GCA_011077045.1_ASM1107704v1/GCA_011077045.1_ASM1107704v1_genomic.gbff.gz	Escherichia coli	M-10194-X3	blank	blank	China: Beijing	Companion animal	2013'			GCA_025582965.1_ASM2558296v1	GCA_025582965.1	https://ftp.ncbi.nlm.nih.gov/genomes/all/GCA/025/582/965/GCA_025582965.1_ASM2558296v1/GCA_025582965.1_ASM2558296v1_genomic.gbff.gz
GCF_025582965.1_ASM2558296v1	GCA_025582965.1	https://ftp.ncbi.nlm.nih.gov/genomes/all/GCA/025/582/965/GCA_025582965.1_ASM2558296v1/GCA_025582965.1_ASM2558296v1_genomic.gbff.gz	Escherichia coli	YCLc22-2	blank	feces	China: Yancheng	chicken	2022-05-24'			GCA_018456625.1_ASM1845662v1	GCA_018456625.1	https://ftp.ncbi.nlm.nih.gov/genomes/all/GCA/018/456/625/GCA_018456625.1_ASM1845662v1/GCA_018456625.1_ASM1845662v1_genomic.gbff.gz
GCA_018456625.1_ASM1845662v1	GCA_018456625.1	https://ftp.ncbi.nlm.nih.gov/genomes/all/GCA/018/456/625/GCA_018456625.1_ASM1845662v1/GCA_018456625.1_ASM1845662v1_genomic.gbff.gz	Escherichia coli	F2S5	blank	blank	India: Mizoram	sheep	2016'			GCA_027887325.1_ASM2788732v1	GCA_027887325.1	https://ftp.ncbi.nlm.nih.gov/genomes/all/GCA/027/887/325/GCA_027887325.1_ASM2788732v1/GCA_027887325.1_ASM2788732v1_genomic.gbff.gz
GCF_027887325.1_ASM2788732v1	GCA_027887325.1	https://ftp.ncbi.nlm.nih.gov/genomes/all/GCA/027/887/325/GCA_027887325.1_ASM2788732v1/GCA_027887325.1_ASM2788732v1_genomic.gbff.gz	Escherichia coli	EC16769	blank	urine	China: Jiangsu	Homo sapiens	2021-11-29'			GCA_019772175.1_ASM1977217v1	GCA_019772175.1	https://ftp.ncbi.nlm.nih.gov/genomes/all/GCA/019/772/175/GCA_019772175.1_ASM1977217v1/GCA_019772175.1_ASM1977217v1_genomic.gbff.gz
GCA_019772175.1_ASM1977217v1	GCA_019772175.1	https://ftp.ncbi.nlm.nih.gov/genomes/all/GCA/019/772/175/GCA_019772175.1_ASM1977217v1/GCA_019772175.1_ASM1977217v1_genomic.gbff.gz	Escherichia coli	EC-13-22	blank	drainage liquid	China	Homo sapiens	2013'			GCA_019660045.1_ASM1966004v1	GCA_019660045.1	https://ftp.ncbi.nlm.nih.gov/genomes/all/GCA/019/660/045/GCA_019660045.1_ASM1966004v1/GCA_019660045.1_ASM1966004v1_genomic.gbff.gz
GCA_019660045.1_ASM1966004v1	GCA_019660045.1	https://ftp.ncbi.nlm.nih.gov/genomes/all/GCA/019/660/045/GCA_019660045.1_ASM1966004v1/GCA_019660045.1_ASM1966004v1_genomic.gbff.gz	Escherichia coli	EC-14-2-94	blank	urine	China	Homo sapiens	2014'			GCA_019926555.1_ASM1992655v1	GCA_019926555.1	https://ftp.ncbi.nlm.nih.gov/genomes/all/GCA/019/926/555/GCA_019926555.1_ASM1992655v1/GCA_019926555.1_ASM1992655v1_genomic.gbff.gz
GCA_019926555.1_ASM1992655v1	GCA_019926555.1	https://ftp.ncbi.nlm.nih.gov/genomes/all/GCA/019/926/555/GCA_019926555.1_ASM1992655v1/GCA_019926555.1_ASM1992655v1_genomic.gbff.gz	Escherichia coli	ZDHYS168	blank	peritoneal drainage fluid	China: Zhengzhou	Homo sapiens	2019-09-26'			GCA_020782555.1_ASM2078255v1	GCA_020782555.1	https://ftp.ncbi.nlm.nih.gov/genomes/all/GCA/020/782/555/GCA_020782555.1_ASM2078255v1/GCA_020782555.1_ASM2078255v1_genomic.gbff.gz
GCA_020782555.1_ASM2078255v1	GCA_020782555.1	https://ftp.ncbi.nlm.nih.gov/genomes/all/GCA/020/782/555/GCA_020782555.1_ASM2078255v1/GCA_020782555.1_ASM2078255v1_genomic.gbff.gz	Escherichia coli	6051	blank	sputum	China: Ningbo	Homo sapiens	2016-12-27'			GCA_023273435.1_ASM2327343v1	GCA_023273435.1	https://ftp.ncbi.nlm.nih.gov/genomes/all/GCA/023/273/435/GCA_023273435.1_ASM2327343v1/GCA_023273435.1_ASM2327343v1_genomic.gbff.gz
GCA_023273435.1_ASM2327343v1	GCA_023273435.1	https://ftp.ncbi.nlm.nih.gov/genomes/all/GCA/023/273/435/GCA_023273435.1_ASM2327343v1/GCA_023273435.1_ASM2327343v1_genomic.gbff.gz	Escherichia coli	E-4G4	blank	catheter	China: Huizhou	Host-associated	2017-08-16'			GCA_019375055.2_ASM1937505v2	GCA_019375055.2	https://ftp.ncbi.nlm.nih.gov/genomes/all/GCA/019/375/055/GCA_019375055.2_ASM1937505v2/GCA_019375055.2_ASM1937505v2_genomic.gbff.gz
GCA_019375055.2_ASM1937505v2	GCA_019375055.2	https://ftp.ncbi.nlm.nih.gov/genomes/all/GCA/019/375/055/GCA_019375055.2_ASM1937505v2/GCA_019375055.2_ASM1937505v2_genomic.gbff.gz	Escherichia coli	XD35	blank	blank	China: Henan	blank	2019-10'			GCA_011077025.1_ASM1107702v1	GCA_011077025.1	https://ftp.ncbi.nlm.nih.gov/genomes/all/GCA/011/077/025/GCA_011077025.1_ASM1107702v1/GCA_011077025.1_ASM1107702v1_genomic.gbff.gz
GCA_011077025.1_ASM1107702v1	GCA_011077025.1	https://ftp.ncbi.nlm.nih.gov/genomes/all/GCA/011/077/025/GCA_011077025.1_ASM1107702v1/GCA_011077025.1_ASM1107702v1_genomic.gbff.gz	Escherichia coli	M-S51-X3	blank	blank	China: Zhejiang	Homo sapiens	2016'			GCA_024298505.1_ASM2429850v1	GCA_024298505.1	https://ftp.ncbi.nlm.nih.gov/genomes/all/GCA/024/298/505/GCA_024298505.1_ASM2429850v1/GCA_024298505.1_ASM2429850v1_genomic.gbff.gz
GCF_024298505.1_ASM2429850v1	GCA_024298505.1	https://ftp.ncbi.nlm.nih.gov/genomes/all/GCA/024/298/505/GCA_024298505.1_ASM2429850v1/GCA_024298505.1_ASM2429850v1_genomic.gbff.gz	Escherichia coli	EC21Z-101	blank	blank	China:Zhejiang	Homo sapiens	2021-04-13'			GCA_027988255.1_ASM2798825v1	GCA_027988255.1	https://ftp.ncbi.nlm.nih.gov/genomes/all/GCA/027/988/255/GCA_027988255.1_ASM2798825v1/GCA_027988255.1_ASM2798825v1_genomic.gbff.gz
GCF_027988255.1_ASM2798825v1	GCA_027988255.1	https://ftp.ncbi.nlm.nih.gov/genomes/all/GCA/027/988/255/GCA_027988255.1_ASM2798825v1/GCA_027988255.1_ASM2798825v1_genomic.gbff.gz	Escherichia coli	320F3	blank	blank	France	Homo sapiens	2022'			GCA_026411745.1_ASM2641174v1	GCA_026411745.1	https://ftp.ncbi.nlm.nih.gov/genomes/all/GCA/026/411/745/GCA_026411745.1_ASM2641174v1/GCA_026411745.1_ASM2641174v1_genomic.gbff.gz
GCF_026411745.1_ASM2641174v1	GCA_026411745.1	https://ftp.ncbi.nlm.nih.gov/genomes/all/GCA/026/411/745/GCA_026411745.1_ASM2641174v1/GCA_026411745.1_ASM2641174v1_genomic.gbff.gz	Escherichia coli	ID1000751	blank	blank	USA: California, Alameda County	Homo sapiens	2017-01/2019-12'			GCA_017150835.1_ASM1715083v1	GCA_017150835.1	https://ftp.ncbi.nlm.nih.gov/genomes/all/GCA/017/150/835/GCA_017150835.1_ASM1715083v1/GCA_017150835.1_ASM1715083v1_genomic.gbff.gz
GCA_017150835.1_ASM1715083v1	GCA_017150835.1	https://ftp.ncbi.nlm.nih.gov/genomes/all/GCA/017/150/835/GCA_017150835.1_ASM1715083v1/GCA_017150835.1_ASM1715083v1_genomic.gbff.gz	Escherichia coli	H2F1W	blank	blank	China: Yangjiang	goose	2018-07-07T09:17:16Z'			GCA_018279085.1_ASM1827908v1	GCA_018279085.1	https://ftp.ncbi.nlm.nih.gov/genomes/all/GCA/018/279/085/GCA_018279085.1_ASM1827908v1/GCA_018279085.1_ASM1827908v1_genomic.gbff.gz
GCA_018279085.1_ASM1827908v1	GCA_018279085.1	https://ftp.ncbi.nlm.nih.gov/genomes/all/GCA/018/279/085/GCA_018279085.1_ASM1827908v1/GCA_018279085.1_ASM1827908v1_genomic.gbff.gz	Escherichia coli	J-8	blank	intestinal and liver	China:Yangling	chicken	2017-04-14'			GCA_019051795.1_ASM1905179v1	GCA_019051795.1	https://ftp.ncbi.nlm.nih.gov/genomes/all/GCA/019/051/795/GCA_019051795.1_ASM1905179v1/GCA_019051795.1_ASM1905179v1_genomic.gbff.gz
GCA_019051795.1_ASM1905179v1	GCA_019051795.1	https://ftp.ncbi.nlm.nih.gov/genomes/all/GCA/019/051/795/GCA_019051795.1_ASM1905179v1/GCA_019051795.1_ASM1905179v1_genomic.gbff.gz	Escherichia coli	xz095	blank	sputum	China: Xuzhou	Homo sapiens	2019-02-11'			GCA_027988145.1_ASM2798814v1	GCA_027988145.1	https://ftp.ncbi.nlm.nih.gov/genomes/all/GCA/027/988/145/GCA_027988145.1_ASM2798814v1/GCA_027988145.1_ASM2798814v1_genomic.gbff.gz
GCF_027988145.1_ASM2798814v1	GCA_027988145.1	https://ftp.ncbi.nlm.nih.gov/genomes/all/GCA/027/988/145/GCA_027988145.1_ASM2798814v1/GCA_027988145.1_ASM2798814v1_genomic.gbff.gz	Escherichia coli	166B8	blank	blank	France	Homo sapiens	2018'			GCA_022130345.1_ASM2213034v1	GCA_022130345.1	https://ftp.ncbi.nlm.nih.gov/genomes/all/GCA/022/130/345/GCA_022130345.1_ASM2213034v1/GCA_022130345.1_ASM2213034v1_genomic.gbff.gz
GCA_022130345.1_ASM2213034v1	GCA_022130345.1	https://ftp.ncbi.nlm.nih.gov/genomes/all/GCA/022/130/345/GCA_022130345.1_ASM2213034v1/GCA_022130345.1_ASM2213034v1_genomic.gbff.gz	Escherichia coli	2-331	blank	Sewage	Norway: Bergen	blank	05-Aug-2020'			GCA_000499625.1_NDM_ass1	GCA_000499625.1	https://ftp.ncbi.nlm.nih.gov/genomes/all/GCA/000/499/625/GCA_000499625.1_NDM_ass1/GCA_000499625.1_NDM_ass1_genomic.gbff.gz
GCA_000499625.1_NDM_ass1	GCA_000499625.1	https://ftp.ncbi.nlm.nih.gov/genomes/all/GCA/000/499/625/GCA_000499625.1_NDM_ass1/GCA_000499625.1_NDM_ass1_genomic.gbff.gz	Escherichia coli	TTSH84137	blank	blank	Singapore	blank	blank'			GCA_026014095.1_ASM2601409v1	GCA_026014095.1	https://ftp.ncbi.nlm.nih.gov/genomes/all/GCA/026/014/095/GCA_026014095.1_ASM2601409v1/GCA_026014095.1_ASM2601409v1_genomic.gbff.gz
GCF_026014095.1_ASM2601409v1	GCA_026014095.1	https://ftp.ncbi.nlm.nih.gov/genomes/all/GCA/026/014/095/GCA_026014095.1_ASM2601409v1/GCA_026014095.1_ASM2601409v1_genomic.gbff.gz	Escherichia coli	KR016	blank	blood [UBERON:0000178]	Germany: Regensburg	Homo sapiens	2016'			GCA_020673295.1_ASM2067329v1	GCA_020673295.1	https://ftp.ncbi.nlm.nih.gov/genomes/all/GCA/020/673/295/GCA_020673295.1_ASM2067329v1/GCA_020673295.1_ASM2067329v1_genomic.gbff.gz
GCA_020673295.1_ASM2067329v1	GCA_020673295.1	https://ftp.ncbi.nlm.nih.gov/genomes/all/GCA/020/673/295/GCA_020673295.1_ASM2067329v1/GCA_020673295.1_ASM2067329v1_genomic.gbff.gz	Escherichia coli	NDM7	blank	blood	USA: Baltimore	Homo sapiens	2020'			GCA_027888595.1_ASM2788859v1	GCA_027888595.1	https://ftp.ncbi.nlm.nih.gov/genomes/all/GCA/027/888/595/GCA_027888595.1_ASM2788859v1/GCA_027888595.1_ASM2788859v1_genomic.gbff.gz
GCF_027888595.1_ASM2788859v1	GCA_027888595.1	https://ftp.ncbi.nlm.nih.gov/genomes/all/GCA/027/888/595/GCA_027888595.1_ASM2788859v1/GCA_027888595.1_ASM2788859v1_genomic.gbff.gz	Escherichia coli	EC7707	blank	secretion	China: Jiangsu	Homo sapiens	2017-11-28'			GCA_023244085.1_ASM2324408v1	GCA_023244085.1	https://ftp.ncbi.nlm.nih.gov/genomes/all/GCA/023/244/085/GCA_023244085.1_ASM2324408v1/GCA_023244085.1_ASM2324408v1_genomic.gbff.gz
GCA_023244085.1_ASM2324408v1	GCA_023244085.1	https://ftp.ncbi.nlm.nih.gov/genomes/all/GCA/023/244/085/GCA_023244085.1_ASM2324408v1/GCA_023244085.1_ASM2324408v1_genomic.gbff.gz	Escherichia coli	YZ-7	blank	stool	China: Yangzhou City, Jiangsu Province	poultry	2015-06'			GCA_019710415.1_ASM1971041v1	GCA_019710415.1	https://ftp.ncbi.nlm.nih.gov/genomes/all/GCA/019/710/415/GCA_019710415.1_ASM1971041v1/GCA_019710415.1_ASM1971041v1_genomic.gbff.gz
GCA_019710415.1_ASM1971041v1	GCA_019710415.1	https://ftp.ncbi.nlm.nih.gov/genomes/all/GCA/019/710/415/GCA_019710415.1_ASM1971041v1/GCA_019710415.1_ASM1971041v1_genomic.gbff.gz	Escherichia coli	EC1722-1	blank	Child feces	China:zhejiang	Homo sapiens	2021-05-15'			GCA_019926335.1_ASM1992633v1	GCA_019926335.1	https://ftp.ncbi.nlm.nih.gov/genomes/all/GCA/019/926/335/GCA_019926335.1_ASM1992633v1/GCA_019926335.1_ASM1992633v1_genomic.gbff.gz
GCA_019926335.1_ASM1992633v1	GCA_019926335.1	https://ftp.ncbi.nlm.nih.gov/genomes/all/GCA/019/926/335/GCA_019926335.1_ASM1992633v1/GCA_019926335.1_ASM1992633v1_genomic.gbff.gz	Escherichia coli	ZDHYS373	blank	anal swab	China: Zhengzhou	Homo sapiens	2019-10-08'			GCA_018771465.1_ASM1877146v1	GCA_018771465.1	https://ftp.ncbi.nlm.nih.gov/genomes/all/GCA/018/771/465/GCA_018771465.1_ASM1877146v1/GCA_018771465.1_ASM1877146v1_genomic.gbff.gz
GCA_018771465.1_ASM1877146v1	GCA_018771465.1	https://ftp.ncbi.nlm.nih.gov/genomes/all/GCA/018/771/465/GCA_018771465.1_ASM1877146v1/GCA_018771465.1_ASM1877146v1_genomic.gbff.gz	Escherichia coli	Survcare253	blank	urine, catheter urine	Germany: Hesse	Homo sapiens	2019'			GCA_021167285.1_ASM2116728v1	GCA_021167285.1	https://ftp.ncbi.nlm.nih.gov/genomes/all/GCA/021/167/285/GCA_021167285.1_ASM2116728v1/GCA_021167285.1_ASM2116728v1_genomic.gbff.gz
GCA_021167285.1_ASM2116728v1	GCA_021167285.1	https://ftp.ncbi.nlm.nih.gov/genomes/all/GCA/021/167/285/GCA_021167285.1_ASM2116728v1/GCA_021167285.1_ASM2116728v1_genomic.gbff.gz	Escherichia coli	ECO113	blank	Screening	Argentina	Homo sapiens	2016'			GCA_004522335.1_ASM452233v1	GCA_004522335.1	https://ftp.ncbi.nlm.nih.gov/genomes/all/GCA/004/522/335/GCA_004522335.1_ASM452233v1/GCA_004522335.1_ASM452233v1_genomic.gbff.gz
GCF_004522335.1_ASM452233v1	GCA_004522335.1	https://ftp.ncbi.nlm.nih.gov/genomes/all/GCA/004/522/335/GCA_004522335.1_ASM452233v1/GCA_004522335.1_ASM452233v1_genomic.gbff.gz	Escherichia coli	3.K8EC	blank	environment	Lebanon	blank	2018-10-30'			GCA_023022885.1_ASM2302288v1	GCA_023022885.1	https://ftp.ncbi.nlm.nih.gov/genomes/all/GCA/023/022/885/GCA_023022885.1_ASM2302288v1/GCA_023022885.1_ASM2302288v1_genomic.gbff.gz
GCA_023022885.1_ASM2302288v1	GCA_023022885.1	https://ftp.ncbi.nlm.nih.gov/genomes/all/GCA/023/022/885/GCA_023022885.1_ASM2302288v1/GCA_023022885.1_ASM2302288v1_genomic.gbff.gz	Escherichia coli	JH51	blank	blank	China:Zhejiang	pig	2020'			GCA_017150995.1_ASM1715099v1	GCA_017150995.1	https://ftp.ncbi.nlm.nih.gov/genomes/all/GCA/017/150/995/GCA_017150995.1_ASM1715099v1/GCA_017150995.1_ASM1715099v1_genomic.gbff.gz
GCA_017150995.1_ASM1715099v1	GCA_017150995.1	https://ftp.ncbi.nlm.nih.gov/genomes/all/GCA/017/150/995/GCA_017150995.1_ASM1715099v1/GCA_017150995.1_ASM1715099v1_genomic.gbff.gz	Escherichia coli	H2F18W	blank	blank	China: Yangjiang	goose	2018-07-07T09:29:20Z'			GCA_023244595.1_ASM2324459v1	GCA_023244595.1	https://ftp.ncbi.nlm.nih.gov/genomes/all/GCA/023/244/595/GCA_023244595.1_ASM2324459v1/GCA_023244595.1_ASM2324459v1_genomic.gbff.gz
GCA_023244595.1_ASM2324459v1	GCA_023244595.1	https://ftp.ncbi.nlm.nih.gov/genomes/all/GCA/023/244/595/GCA_023244595.1_ASM2324459v1/GCA_023244595.1_ASM2324459v1_genomic.gbff.gz	Escherichia coli	YZ14	blank	stool	China: Yangzhou City, Jiangsu Province	swine	2017-09'			GCA_023244215.1_ASM2324421v1	GCA_023244215.1	https://ftp.ncbi.nlm.nih.gov/genomes/all/GCA/023/244/215/GCA_023244215.1_ASM2324421v1/GCA_023244215.1_ASM2324421v1_genomic.gbff.gz
GCA_023244215.1_ASM2324421v1	GCA_023244215.1	https://ftp.ncbi.nlm.nih.gov/genomes/all/GCA/023/244/215/GCA_023244215.1_ASM2324421v1/GCA_023244215.1_ASM2324421v1_genomic.gbff.gz	Escherichia coli	FJ12-2	blank	stool	China: Fuzhou City, Fujian Province	swine	2017-07'			GCA_026108015.1_ASM2610801v1	GCA_026108015.1	https://ftp.ncbi.nlm.nih.gov/genomes/all/GCA/026/108/015/GCA_026108015.1_ASM2610801v1/GCA_026108015.1_ASM2610801v1_genomic.gbff.gz
GCF_026108015.1_ASM2610801v1	GCA_026108015.1	https://ftp.ncbi.nlm.nih.gov/genomes/all/GCA/026/108/015/GCA_026108015.1_ASM2610801v1/GCA_026108015.1_ASM2610801v1_genomic.gbff.gz	Escherichia coli	AMR0278	blank	urine	Thailand	Homo sapiens	2020-05-27'			GCA_020168135.1_ASM2016813v1	GCA_020168135.1	https://ftp.ncbi.nlm.nih.gov/genomes/all/GCA/020/168/135/GCA_020168135.1_ASM2016813v1/GCA_020168135.1_ASM2016813v1_genomic.gbff.gz
GCA_020168135.1_ASM2016813v1	GCA_020168135.1	https://ftp.ncbi.nlm.nih.gov/genomes/all/GCA/020/168/135/GCA_020168135.1_ASM2016813v1/GCA_020168135.1_ASM2016813v1_genomic.gbff.gz	Escherichia coli	C5557	blank	patient with infection	China: Guangdong	Homo sapiens	2018-07-17'			GCA_025583095.1_ASM2558309v1	GCA_025583095.1	https://ftp.ncbi.nlm.nih.gov/genomes/all/GCA/025/583/095/GCA_025583095.1_ASM2558309v1/GCA_025583095.1_ASM2558309v1_genomic.gbff.gz
GCF_025583095.1_ASM2558309v1	GCA_025583095.1	https://ftp.ncbi.nlm.nih.gov/genomes/all/GCA/025/583/095/GCA_025583095.1_ASM2558309v1/GCA_025583095.1_ASM2558309v1_genomic.gbff.gz	Escherichia coli	YZMd21-2	blank	feces	China: Yangzhou	duck	2019-04-01'			GCA_019834325.1_ASM1983432v1	GCA_019834325.1	https://ftp.ncbi.nlm.nih.gov/genomes/all/GCA/019/834/325/GCA_019834325.1_ASM1983432v1/GCA_019834325.1_ASM1983432v1_genomic.gbff.gz
GCA_019834325.1_ASM1983432v1	GCA_019834325.1	https://ftp.ncbi.nlm.nih.gov/genomes/all/GCA/019/834/325/GCA_019834325.1_ASM1983432v1/GCA_019834325.1_ASM1983432v1_genomic.gbff.gz	Escherichia coli	HZ9F01	blank	feces	China: Guangzhou	fish	2019-01-11'			GCA_017942545.1_ASM1794254v1	GCA_017942545.1	https://ftp.ncbi.nlm.nih.gov/genomes/all/GCA/017/942/545/GCA_017942545.1_ASM1794254v1/GCA_017942545.1_ASM1794254v1_genomic.gbff.gz
GCA_017942545.1_ASM1794254v1	GCA_017942545.1	https://ftp.ncbi.nlm.nih.gov/genomes/all/GCA/017/942/545/GCA_017942545.1_ASM1794254v1/GCA_017942545.1_ASM1794254v1_genomic.gbff.gz	Escherichia coli	TPS1	blank	urine	India: Vadodara	Homo sapiens	2019-01'			GCA_025583245.1_ASM2558324v1	GCA_025583245.1	https://ftp.ncbi.nlm.nih.gov/genomes/all/GCA/025/583/245/GCA_025583245.1_ASM2558324v1/GCA_025583245.1_ASM2558324v1_genomic.gbff.gz
GCF_025583245.1_ASM2558324v1	GCA_025583245.1	https://ftp.ncbi.nlm.nih.gov/genomes/all/GCA/025/583/245/GCA_025583245.1_ASM2558324v1/GCA_025583245.1_ASM2558324v1_genomic.gbff.gz	Escherichia coli	YZMd12-2	blank	feces	China: Yangzhou	duck	2019-04-01'			GCA_027888535.1_ASM2788853v1	GCA_027888535.1	https://ftp.ncbi.nlm.nih.gov/genomes/all/GCA/027/888/535/GCA_027888535.1_ASM2788853v1/GCA_027888535.1_ASM2788853v1_genomic.gbff.gz
GCF_027888535.1_ASM2788853v1	GCA_027888535.1	https://ftp.ncbi.nlm.nih.gov/genomes/all/GCA/027/888/535/GCA_027888535.1_ASM2788853v1/GCA_027888535.1_ASM2788853v1_genomic.gbff.gz	Escherichia coli	EC8928	blank	sputum	China: Jiangsu	Homo sapiens	2018-06-27'			GCA_023243675.1_ASM2324367v1	GCA_023243675.1	https://ftp.ncbi.nlm.nih.gov/genomes/all/GCA/023/243/675/GCA_023243675.1_ASM2324367v1/GCA_023243675.1_ASM2324367v1_genomic.gbff.gz
GCA_023243675.1_ASM2324367v1	GCA_023243675.1	https://ftp.ncbi.nlm.nih.gov/genomes/all/GCA/023/243/675/GCA_023243675.1_ASM2324367v1/GCA_023243675.1_ASM2324367v1_genomic.gbff.gz	Escherichia coli	G3P15-1	blank	stool	China: Guigang City, Guangxi Province	swine	2017-08'			GCA_023243815.1_ASM2324381v1	GCA_023243815.1	https://ftp.ncbi.nlm.nih.gov/genomes/all/GCA/023/243/815/GCA_023243815.1_ASM2324381v1/GCA_023243815.1_ASM2324381v1_genomic.gbff.gz
GCA_023243815.1_ASM2324381v1	GCA_023243815.1	https://ftp.ncbi.nlm.nih.gov/genomes/all/GCA/023/243/815/GCA_023243815.1_ASM2324381v1/GCA_023243815.1_ASM2324381v1_genomic.gbff.gz	Escherichia coli	FCG113-2	blank	stool	China: Fangchenggang City, Guangxi Province	poultry	2017-08'			GCA_019054455.1_ASM1905445v1	GCA_019054455.1	https://ftp.ncbi.nlm.nih.gov/genomes/all/GCA/019/054/455/GCA_019054455.1_ASM1905445v1/GCA_019054455.1_ASM1905445v1_genomic.gbff.gz
GCA_019054455.1_ASM1905445v1	GCA_019054455.1	https://ftp.ncbi.nlm.nih.gov/genomes/all/GCA/019/054/455/GCA_019054455.1_ASM1905445v1/GCA_019054455.1_ASM1905445v1_genomic.gbff.gz	Escherichia coli	xz007	blank	sputum	China: Xuzhou	Homo sapiens	2015-11-02'			GCA_023243915.1_ASM2324391v1	GCA_023243915.1	https://ftp.ncbi.nlm.nih.gov/genomes/all/GCA/023/243/915/GCA_023243915.1_ASM2324391v1/GCA_023243915.1_ASM2324391v1_genomic.gbff.gz
GCA_023243915.1_ASM2324391v1	GCA_023243915.1	https://ftp.ncbi.nlm.nih.gov/genomes/all/GCA/023/243/915/GCA_023243915.1_ASM2324391v1/GCA_023243915.1_ASM2324391v1_genomic.gbff.gz	Escherichia coli	FCG81	blank	stool	China: Fangchenggang City, Guangxi Province	poultry	2017-08'			GCA_023243955.1_ASM2324395v1	GCA_023243955.1	https://ftp.ncbi.nlm.nih.gov/genomes/all/GCA/023/243/955/GCA_023243955.1_ASM2324395v1/GCA_023243955.1_ASM2324395v1_genomic.gbff.gz
GCA_023243955.1_ASM2324395v1	GCA_023243955.1	https://ftp.ncbi.nlm.nih.gov/genomes/all/GCA/023/243/955/GCA_023243955.1_ASM2324395v1/GCA_023243955.1_ASM2324395v1_genomic.gbff.gz	Escherichia coli	FCG38	blank	stool	China: Fangchenggang City, Guangxi Province	poultry	2017-08'			GCA_021343075.1_ASM2134307v1	GCA_021343075.1	https://ftp.ncbi.nlm.nih.gov/genomes/all/GCA/021/343/075/GCA_021343075.1_ASM2134307v1/GCA_021343075.1_ASM2134307v1_genomic.gbff.gz
GCA_021343075.1_ASM2134307v1	GCA_021343075.1	https://ftp.ncbi.nlm.nih.gov/genomes/all/GCA/021/343/075/GCA_021343075.1_ASM2134307v1/GCA_021343075.1_ASM2134307v1_genomic.gbff.gz	Escherichia coli	E-T378	blank	anal swab	China	Homo sapiens	2020'			GCA_017151145.1_ASM1715114v1	GCA_017151145.1	https://ftp.ncbi.nlm.nih.gov/genomes/all/GCA/017/151/145/GCA_017151145.1_ASM1715114v1/GCA_017151145.1_ASM1715114v1_genomic.gbff.gz
GCA_017151145.1_ASM1715114v1	GCA_017151145.1	https://ftp.ncbi.nlm.nih.gov/genomes/all/GCA/017/151/145/GCA_017151145.1_ASM1715114v1/GCA_017151145.1_ASM1715114v1_genomic.gbff.gz	Escherichia coli	HF1R	blank	blank	China: Yangjiang	mouse	2018-11-02T09:33:30Z'			GCA_028825805.1_ASM2882580v1	GCA_028825805.1	https://ftp.ncbi.nlm.nih.gov/genomes/all/GCA/028/825/805/GCA_028825805.1_ASM2882580v1/GCA_028825805.1_ASM2882580v1_genomic.gbff.gz
GCF_028825805.1_ASM2882580v1	GCA_028825805.1	https://ftp.ncbi.nlm.nih.gov/genomes/all/GCA/028/825/805/GCA_028825805.1_ASM2882580v1/GCA_028825805.1_ASM2882580v1_genomic.gbff.gz	Escherichia coli	CHS116	blank	drain	China: Shijiazhuang	blank	2022-04-13'			GCA_016916555.1_ASM1691655v1	GCA_016916555.1	https://ftp.ncbi.nlm.nih.gov/genomes/all/GCA/016/916/555/GCA_016916555.1_ASM1691655v1/GCA_016916555.1_ASM1691655v1_genomic.gbff.gz
GCA_016916555.1_ASM1691655v1	GCA_016916555.1	https://ftp.ncbi.nlm.nih.gov/genomes/all/GCA/016/916/555/GCA_016916555.1_ASM1691655v1/GCA_016916555.1_ASM1691655v1_genomic.gbff.gz	Escherichia coli	S1	blank	water	blank	blank	blank'			GCA_025583285.1_ASM2558328v1	GCA_025583285.1	https://ftp.ncbi.nlm.nih.gov/genomes/all/GCA/025/583/285/GCA_025583285.1_ASM2558328v1/GCA_025583285.1_ASM2558328v1_genomic.gbff.gz
GCF_025583285.1_ASM2558328v1	GCA_025583285.1	https://ftp.ncbi.nlm.nih.gov/genomes/all/GCA/025/583/285/GCA_025583285.1_ASM2558328v1/GCA_025583285.1_ASM2558328v1_genomic.gbff.gz	Escherichia coli	YZMc8-2	blank	feces	China: Yangzhou	chicken	2019-04-01'			GCA_026107175.1_ASM2610717v1	GCA_026107175.1	https://ftp.ncbi.nlm.nih.gov/genomes/all/GCA/026/107/175/GCA_026107175.1_ASM2610717v1/GCA_026107175.1_ASM2610717v1_genomic.gbff.gz
GCF_026107175.1_ASM2610717v1	GCA_026107175.1	https://ftp.ncbi.nlm.nih.gov/genomes/all/GCA/026/107/175/GCA_026107175.1_ASM2610717v1/GCA_026107175.1_ASM2610717v1_genomic.gbff.gz	Escherichia coli	C691	blank	urine	Thailand	Homo sapiens	2017-05-03'			GCA_027888445.1_ASM2788844v1	GCA_027888445.1	https://ftp.ncbi.nlm.nih.gov/genomes/all/GCA/027/888/445/GCA_027888445.1_ASM2788844v1/GCA_027888445.1_ASM2788844v1_genomic.gbff.gz
GCF_027888445.1_ASM2788844v1	GCA_027888445.1	https://ftp.ncbi.nlm.nih.gov/genomes/all/GCA/027/888/445/GCA_027888445.1_ASM2788844v1/GCA_027888445.1_ASM2788844v1_genomic.gbff.gz	Escherichia coli	EC9005	blank	sputum	China: Jiangsu	Homo sapiens	2018-07-07'			GCA_023244475.1_ASM2324447v1	GCA_023244475.1	https://ftp.ncbi.nlm.nih.gov/genomes/all/GCA/023/244/475/GCA_023244475.1_ASM2324447v1/GCA_023244475.1_ASM2324447v1_genomic.gbff.gz
GCA_023244475.1_ASM2324447v1	GCA_023244475.1	https://ftp.ncbi.nlm.nih.gov/genomes/all/GCA/023/244/475/GCA_023244475.1_ASM2324447v1/GCA_023244475.1_ASM2324447v1_genomic.gbff.gz	Escherichia coli	G3M12	blank	stool	China: Guigang City, Guangxi Province	swine	2017-08'			GCA_028331385.1_ASM2833138v1	GCA_028331385.1	https://ftp.ncbi.nlm.nih.gov/genomes/all/GCA/028/331/385/GCA_028331385.1_ASM2833138v1/GCA_028331385.1_ASM2833138v1_genomic.gbff.gz
GCF_028331385.1_ASM2833138v1	GCA_028331385.1	https://ftp.ncbi.nlm.nih.gov/genomes/all/GCA/028/331/385/GCA_028331385.1_ASM2833138v1/GCA_028331385.1_ASM2833138v1_genomic.gbff.gz	Escherichia coli	J53T	blank	J53 transformant with plasmid IncX3	blank	blank	2005'			GCA_002225075.1_ASM222507v1	GCA_002225075.1	https://ftp.ncbi.nlm.nih.gov/genomes/all/GCA/002/225/075/GCA_002225075.1_ASM222507v1/GCA_002225075.1_ASM222507v1_genomic.gbff.gz
GCF_002225075.1_ASM222507v1	GCA_002225075.1	https://ftp.ncbi.nlm.nih.gov/genomes/all/GCA/002/225/075/GCA_002225075.1_ASM222507v1/GCA_002225075.1_ASM222507v1_genomic.gbff.gz	Escherichia coli	WCHEC-LL123	blank	secretion sample	China: Chengdu city, Sichuan Province	Homo sapiens	2017-01'			GCA_027889135.1_ASM2788913v1	GCA_027889135.1	https://ftp.ncbi.nlm.nih.gov/genomes/all/GCA/027/889/135/GCA_027889135.1_ASM2788913v1/GCA_027889135.1_ASM2788913v1_genomic.gbff.gz
GCF_027889135.1_ASM2788913v1	GCA_027889135.1	https://ftp.ncbi.nlm.nih.gov/genomes/all/GCA/027/889/135/GCA_027889135.1_ASM2788913v1/GCA_027889135.1_ASM2788913v1_genomic.gbff.gz	Escherichia coli	EC2254	blank	urine	China: Jiangsu	Homo sapiens	2013-11-19'			GCA_021342575.1_ASM2134257v1	GCA_021342575.1	https://ftp.ncbi.nlm.nih.gov/genomes/all/GCA/021/342/575/GCA_021342575.1_ASM2134257v1/GCA_021342575.1_ASM2134257v1_genomic.gbff.gz
GCA_021342575.1_ASM2134257v1	GCA_021342575.1	https://ftp.ncbi.nlm.nih.gov/genomes/all/GCA/021/342/575/GCA_021342575.1_ASM2134257v1/GCA_021342575.1_ASM2134257v1_genomic.gbff.gz	Escherichia coli	S208-3	blank	nasopharyngeal swab	China	Homo sapiens	2018'			GCA_028825485.1_ASM2882548v1	GCA_028825485.1	https://ftp.ncbi.nlm.nih.gov/genomes/all/GCA/028/825/485/GCA_028825485.1_ASM2882548v1/GCA_028825485.1_ASM2882548v1_genomic.gbff.gz
GCF_028825485.1_ASM2882548v1	GCA_028825485.1	https://ftp.ncbi.nlm.nih.gov/genomes/all/GCA/028/825/485/GCA_028825485.1_ASM2882548v1/GCA_028825485.1_ASM2882548v1_genomic.gbff.gz	Escherichia coli	CHS101	blank	blood	China: Shijiazhuang	blank	2022-04-13'			GCA_021342095.1_ASM2134209v1	GCA_021342095.1	https://ftp.ncbi.nlm.nih.gov/genomes/all/GCA/021/342/095/GCA_021342095.1_ASM2134209v1/GCA_021342095.1_ASM2134209v1_genomic.gbff.gz
GCA_021342095.1_ASM2134209v1	GCA_021342095.1	https://ftp.ncbi.nlm.nih.gov/genomes/all/GCA/021/342/095/GCA_021342095.1_ASM2134209v1/GCA_021342095.1_ASM2134209v1_genomic.gbff.gz	Escherichia coli	E-T244	blank	anal swab	China	Homo sapiens	2020'			GCA_019049795.1_ASM1904979v1	GCA_019049795.1	https://ftp.ncbi.nlm.nih.gov/genomes/all/GCA/019/049/795/GCA_019049795.1_ASM1904979v1/GCA_019049795.1_ASM1904979v1_genomic.gbff.gz
GCA_019049795.1_ASM1904979v1	GCA_019049795.1	https://ftp.ncbi.nlm.nih.gov/genomes/all/GCA/019/049/795/GCA_019049795.1_ASM1904979v1/GCA_019049795.1_ASM1904979v1_genomic.gbff.gz	Escherichia coli	A30	blank	hospital sewage	China	blank	2019'			GCA_024753105.1_ASM2475310v1	GCA_024753105.1	https://ftp.ncbi.nlm.nih.gov/genomes/all/GCA/024/753/105/GCA_024753105.1_ASM2475310v1/GCA_024753105.1_ASM2475310v1_genomic.gbff.gz
GCF_024753105.1_ASM2475310v1	GCA_024753105.1	https://ftp.ncbi.nlm.nih.gov/genomes/all/GCA/024/753/105/GCA_024753105.1_ASM2475310v1/GCA_024753105.1_ASM2475310v1_genomic.gbff.gz	Escherichia coli	308F8	blank	blood	France	Homo sapiens	2021-10-25'			GCA_026411545.1_ASM2641154v1	GCA_026411545.1	https://ftp.ncbi.nlm.nih.gov/genomes/all/GCA/026/411/545/GCA_026411545.1_ASM2641154v1/GCA_026411545.1_ASM2641154v1_genomic.gbff.gz
GCF_026411545.1_ASM2641154v1	GCA_026411545.1	https://ftp.ncbi.nlm.nih.gov/genomes/all/GCA/026/411/545/GCA_026411545.1_ASM2641154v1/GCA_026411545.1_ASM2641154v1_genomic.gbff.gz	Escherichia coli	ID1000873	blank	blank	USA: California, Alameda County	Homo sapiens	2017-01/2019-12'			GCA_021167515.1_ASM2116751v1	GCA_021167515.1	https://ftp.ncbi.nlm.nih.gov/genomes/all/GCA/021/167/515/GCA_021167515.1_ASM2116751v1/GCA_021167515.1_ASM2116751v1_genomic.gbff.gz
GCA_021167515.1_ASM2116751v1	GCA_021167515.1	https://ftp.ncbi.nlm.nih.gov/genomes/all/GCA/021/167/515/GCA_021167515.1_ASM2116751v1/GCA_021167515.1_ASM2116751v1_genomic.gbff.gz	Escherichia coli	ECO86	blank	urine	Argentina	Homo sapiens	2015'			GCA_019051315.1_ASM1905131v1	GCA_019051315.1	https://ftp.ncbi.nlm.nih.gov/genomes/all/GCA/019/051/315/GCA_019051315.1_ASM1905131v1/GCA_019051315.1_ASM1905131v1_genomic.gbff.gz
GCA_019051315.1_ASM1905131v1	GCA_019051315.1	https://ftp.ncbi.nlm.nih.gov/genomes/all/GCA/019/051/315/GCA_019051315.1_ASM1905131v1/GCA_019051315.1_ASM1905131v1_genomic.gbff.gz	Escherichia coli	xz162	blank	urine	China: Xuzhou	Homo sapiens	2019-04-03'			GCA_019660155.1_ASM1966015v1	GCA_019660155.1	https://ftp.ncbi.nlm.nih.gov/genomes/all/GCA/019/660/155/GCA_019660155.1_ASM1966015v1/GCA_019660155.1_ASM1966015v1_genomic.gbff.gz
GCA_019660155.1_ASM1966015v1	GCA_019660155.1	https://ftp.ncbi.nlm.nih.gov/genomes/all/GCA/019/660/155/GCA_019660155.1_ASM1966015v1/GCA_019660155.1_ASM1966015v1_genomic.gbff.gz	Escherichia coli	EC-15-2-1	blank	urine	China	Homo sapiens	2015'			GCA_021167605.1_ASM2116760v1	GCA_021167605.1	https://ftp.ncbi.nlm.nih.gov/genomes/all/GCA/021/167/605/GCA_021167605.1_ASM2116760v1/GCA_021167605.1_ASM2116760v1_genomic.gbff.gz
GCA_021167605.1_ASM2116760v1	GCA_021167605.1	https://ftp.ncbi.nlm.nih.gov/genomes/all/GCA/021/167/605/GCA_021167605.1_ASM2116760v1/GCA_021167605.1_ASM2116760v1_genomic.gbff.gz	Escherichia coli	ECO76	blank	Screening	Argentina	Homo sapiens	2015'			GCA_947390355.1_17_8104511_assembly	GCA_947390355.1	https://ftp.ncbi.nlm.nih.gov/genomes/all/GCA/947/390/355/GCA_947390355.1_17-8104511_assembly/GCA_947390355.1_17-8104511_assembly_genomic.gbff.gz
GCF_947390355.1_17_8104511_assembly	GCA_947390355.1	https://ftp.ncbi.nlm.nih.gov/genomes/all/GCA/947/390/355/GCA_947390355.1_17-8104511_assembly/GCA_947390355.1_17-8104511_assembly_genomic.gbff.gz	Escherichia coli	ST5954	blank	NHS Scotland	blank	blank	blank'			GCA_019660615.1_ASM1966061v1	GCA_019660615.1	https://ftp.ncbi.nlm.nih.gov/genomes/all/GCA/019/660/615/GCA_019660615.1_ASM1966061v1/GCA_019660615.1_ASM1966061v1_genomic.gbff.gz
GCA_019660615.1_ASM1966061v1	GCA_019660615.1	https://ftp.ncbi.nlm.nih.gov/genomes/all/GCA/019/660/615/GCA_019660615.1_ASM1966061v1/GCA_019660615.1_ASM1966061v1_genomic.gbff.gz	Escherichia coli	EC-14-2-134	blank	swab	China	Homo sapiens	2014'			GCA_023243595.1_ASM2324359v1	GCA_023243595.1	https://ftp.ncbi.nlm.nih.gov/genomes/all/GCA/023/243/595/GCA_023243595.1_ASM2324359v1/GCA_023243595.1_ASM2324359v1_genomic.gbff.gz
GCA_023243595.1_ASM2324359v1	GCA_023243595.1	https://ftp.ncbi.nlm.nih.gov/genomes/all/GCA/023/243/595/GCA_023243595.1_ASM2324359v1/GCA_023243595.1_ASM2324359v1_genomic.gbff.gz	Escherichia coli	GQ148-1	blank	stool	China: Nanning City, Guangxi Province	poultry	2017-11'			GCA_024655365.1_ASM2465536v1	GCA_024655365.1	https://ftp.ncbi.nlm.nih.gov/genomes/all/GCA/024/655/365/GCA_024655365.1_ASM2465536v1/GCA_024655365.1_ASM2465536v1_genomic.gbff.gz
GCF_024655365.1_ASM2465536v1	GCA_024655365.1	https://ftp.ncbi.nlm.nih.gov/genomes/all/GCA/024/655/365/GCA_024655365.1_ASM2465536v1/GCA_024655365.1_ASM2465536v1_genomic.gbff.gz	Escherichia coli	Q6634	blank	wastewater	France: Marseille	blank	2021'			GCA_017151185.1_ASM1715118v1	GCA_017151185.1	https://ftp.ncbi.nlm.nih.gov/genomes/all/GCA/017/151/185/GCA_017151185.1_ASM1715118v1/GCA_017151185.1_ASM1715118v1_genomic.gbff.gz
GCA_017151185.1_ASM1715118v1	GCA_017151185.1	https://ftp.ncbi.nlm.nih.gov/genomes/all/GCA/017/151/185/GCA_017151185.1_ASM1715118v1/GCA_017151185.1_ASM1715118v1_genomic.gbff.gz	Escherichia coli	AF3	blank	blank	China: Yangjiang	goose	2018-11-02T09:29:30Z'			GCA_023244295.1_ASM2324429v1	GCA_023244295.1	https://ftp.ncbi.nlm.nih.gov/genomes/all/GCA/023/244/295/GCA_023244295.1_ASM2324429v1/GCA_023244295.1_ASM2324429v1_genomic.gbff.gz
GCA_023244295.1_ASM2324429v1	GCA_023244295.1	https://ftp.ncbi.nlm.nih.gov/genomes/all/GCA/023/244/295/GCA_023244295.1_ASM2324429v1/GCA_023244295.1_ASM2324429v1_genomic.gbff.gz	Escherichia coli	FS21-4	blank	stool	China: Foshan City, Guangdong Province	swine	2015-06'			GCA_020149685.1_ASM2014968v1	GCA_020149685.1	https://ftp.ncbi.nlm.nih.gov/genomes/all/GCA/020/149/685/GCA_020149685.1_ASM2014968v1/GCA_020149685.1_ASM2014968v1_genomic.gbff.gz
GCA_020149685.1_ASM2014968v1	GCA_020149685.1	https://ftp.ncbi.nlm.nih.gov/genomes/all/GCA/020/149/685/GCA_020149685.1_ASM2014968v1/GCA_020149685.1_ASM2014968v1_genomic.gbff.gz	Escherichia coli	NDM3	blank	urine	USA: Baltimore	Homo sapiens	2020'			GCA_020168075.1_ASM2016807v1	GCA_020168075.1	https://ftp.ncbi.nlm.nih.gov/genomes/all/GCA/020/168/075/GCA_020168075.1_ASM2016807v1/GCA_020168075.1_ASM2016807v1_genomic.gbff.gz
GCA_020168075.1_ASM2016807v1	GCA_020168075.1	https://ftp.ncbi.nlm.nih.gov/genomes/all/GCA/020/168/075/GCA_020168075.1_ASM2016807v1/GCA_020168075.1_ASM2016807v1_genomic.gbff.gz	Escherichia coli	C5462	blank	patient with infection	China: Hebei	Homo sapiens	2018-12-04'			GCA_019926885.1_ASM1992688v1	GCA_019926885.1	https://ftp.ncbi.nlm.nih.gov/genomes/all/GCA/019/926/885/GCA_019926885.1_ASM1992688v1/GCA_019926885.1_ASM1992688v1_genomic.gbff.gz
GCA_019926885.1_ASM1992688v1	GCA_019926885.1	https://ftp.ncbi.nlm.nih.gov/genomes/all/GCA/019/926/885/GCA_019926885.1_ASM1992688v1/GCA_019926885.1_ASM1992688v1_genomic.gbff.gz	Escherichia coli	ZDHYF322	blank	sputum	China: Zhengzhou	Homo sapiens	2019-05-08'			GCA_022559305.1_ASM2255930v1	GCA_022559305.1	https://ftp.ncbi.nlm.nih.gov/genomes/all/GCA/022/559/305/GCA_022559305.1_ASM2255930v1/GCA_022559305.1_ASM2255930v1_genomic.gbff.gz
GCA_022559305.1_ASM2255930v1	GCA_022559305.1	https://ftp.ncbi.nlm.nih.gov/genomes/all/GCA/022/559/305/GCA_022559305.1_ASM2255930v1/GCA_022559305.1_ASM2255930v1_genomic.gbff.gz	Escherichia coli	EC4	blank	urine	China: Hangzhou	Homo sapiens	2016-02-26'			GCA_947390085.1_17_8104735_assembly	GCA_947390085.1	https://ftp.ncbi.nlm.nih.gov/genomes/all/GCA/947/390/085/GCA_947390085.1_17-8104735_assembly/GCA_947390085.1_17-8104735_assembly_genomic.gbff.gz
GCF_947390085.1_17_8104735_assembly	GCA_947390085.1	https://ftp.ncbi.nlm.nih.gov/genomes/all/GCA/947/390/085/GCA_947390085.1_17-8104735_assembly/GCA_947390085.1_17-8104735_assembly_genomic.gbff.gz	Escherichia coli	ST405	blank	NHS Scotland	blank	blank	blank'			GCA_022553255.1_ASM2255325v1	GCA_022553255.1	https://ftp.ncbi.nlm.nih.gov/genomes/all/GCA/022/553/255/GCA_022553255.1_ASM2255325v1/GCA_022553255.1_ASM2255325v1_genomic.gbff.gz
GCA_022553255.1_ASM2255325v1	GCA_022553255.1	https://ftp.ncbi.nlm.nih.gov/genomes/all/GCA/022/553/255/GCA_022553255.1_ASM2255325v1/GCA_022553255.1_ASM2255325v1_genomic.gbff.gz	Escherichia coli	OpGen63	blank	blood	USA: Tennessee	Homo sapiens	2017-02-02'			GCA_002165035.1_ASM216503v1	GCA_002165035.1	https://ftp.ncbi.nlm.nih.gov/genomes/all/GCA/002/165/035/GCA_002165035.1_ASM216503v1/GCA_002165035.1_ASM216503v1_genomic.gbff.gz
GCF_002165035.1_ASM216503v1	GCA_002165035.1	https://ftp.ncbi.nlm.nih.gov/genomes/all/GCA/002/165/035/GCA_002165035.1_ASM216503v1/GCA_002165035.1_ASM216503v1_genomic.gbff.gz	Escherichia coli	SCEC020004	blank	blank	China: Sichuan	Homo sapiens	2016-10'			GCA_018413495.1_ASM1841349v1	GCA_018413495.1	https://ftp.ncbi.nlm.nih.gov/genomes/all/GCA/018/413/495/GCA_018413495.1_ASM1841349v1/GCA_018413495.1_ASM1841349v1_genomic.gbff.gz
GCA_018413495.1_ASM1841349v1	GCA_018413495.1	https://ftp.ncbi.nlm.nih.gov/genomes/all/GCA/018/413/495/GCA_018413495.1_ASM1841349v1/GCA_018413495.1_ASM1841349v1_genomic.gbff.gz	Escherichia coli	SCPM-O-B-9135 (B-A51E-17-1)	blank	liquor	Russia: Moscow	Homo sapiens	2017-09-25'			GCA_020168515.1_ASM2016851v1	GCA_020168515.1	https://ftp.ncbi.nlm.nih.gov/genomes/all/GCA/020/168/515/GCA_020168515.1_ASM2016851v1/GCA_020168515.1_ASM2016851v1_genomic.gbff.gz
GCA_020168515.1_ASM2016851v1	GCA_020168515.1	https://ftp.ncbi.nlm.nih.gov/genomes/all/GCA/020/168/515/GCA_020168515.1_ASM2016851v1/GCA_020168515.1_ASM2016851v1_genomic.gbff.gz	Escherichia coli	C6617	blank	patient with infection	China: Shandong	Homo sapiens	2019-09-22'			GCA_003967455.1_ASM396745v1	GCA_003967455.1	https://ftp.ncbi.nlm.nih.gov/genomes/all/GCA/003/967/455/GCA_003967455.1_ASM396745v1/GCA_003967455.1_ASM396745v1_genomic.gbff.gz
GCF_003967455.1_ASM396745v1	GCA_003967455.1	https://ftp.ncbi.nlm.nih.gov/genomes/all/GCA/003/967/455/GCA_003967455.1_ASM396745v1/GCA_003967455.1_ASM396745v1_genomic.gbff.gz	Escherichia coli	TUM17824	blank	blank	Japan	Homo sapiens	blank'			GCA_021568255.1_ASM2156825v1	GCA_021568255.1	https://ftp.ncbi.nlm.nih.gov/genomes/all/GCA/021/568/255/GCA_021568255.1_ASM2156825v1/GCA_021568255.1_ASM2156825v1_genomic.gbff.gz
GCA_021568255.1_ASM2156825v1	GCA_021568255.1	https://ftp.ncbi.nlm.nih.gov/genomes/all/GCA/021/568/255/GCA_021568255.1_ASM2156825v1/GCA_021568255.1_ASM2156825v1_genomic.gbff.gz	Escherichia coli	B26	blank	water	France: Montpellier, Verdanson river	blank	2015-08-24'			GCA_018423425.1_ASM1842342v1	GCA_018423425.1	https://ftp.ncbi.nlm.nih.gov/genomes/all/GCA/018/423/425/GCA_018423425.1_ASM1842342v1/GCA_018423425.1_ASM1842342v1_genomic.gbff.gz
GCA_018423425.1_ASM1842342v1	GCA_018423425.1	https://ftp.ncbi.nlm.nih.gov/genomes/all/GCA/018/423/425/GCA_018423425.1_ASM1842342v1/GCA_018423425.1_ASM1842342v1_genomic.gbff.gz	Escherichia coli	Survcare289	blank	central venous catheter	Germany	Homo sapiens	2019'			GCA_021503275.1_ASM2150327v1	GCA_021503275.1	https://ftp.ncbi.nlm.nih.gov/genomes/all/GCA/021/503/275/GCA_021503275.1_ASM2150327v1/GCA_021503275.1_ASM2150327v1_genomic.gbff.gz
GCA_021503275.1_ASM2150327v1	GCA_021503275.1	https://ftp.ncbi.nlm.nih.gov/genomes/all/GCA/021/503/275/GCA_021503275.1_ASM2150327v1/GCA_021503275.1_ASM2150327v1_genomic.gbff.gz	Escherichia coli	BK-BR1130-3	blank	rectal swab	Bangladesh	Homo sapiens	2016'			GCA_020168285.1_ASM2016828v1	GCA_020168285.1	https://ftp.ncbi.nlm.nih.gov/genomes/all/GCA/020/168/285/GCA_020168285.1_ASM2016828v1/GCA_020168285.1_ASM2016828v1_genomic.gbff.gz
GCA_020168285.1_ASM2016828v1	GCA_020168285.1	https://ftp.ncbi.nlm.nih.gov/genomes/all/GCA/020/168/285/GCA_020168285.1_ASM2016828v1/GCA_020168285.1_ASM2016828v1_genomic.gbff.gz	Escherichia coli	C6339	blank	patient with infection	China: Sichuan	Homo sapiens	2018-11-18'			GCA_003303565.1_ASM330356v1	GCA_003303565.1	https://ftp.ncbi.nlm.nih.gov/genomes/all/GCA/003/303/565/GCA_003303565.1_ASM330356v1/GCA_003303565.1_ASM330356v1_genomic.gbff.gz
GCF_003303565.1_ASM330356v1	GCA_003303565.1	https://ftp.ncbi.nlm.nih.gov/genomes/all/GCA/003/303/565/GCA_003303565.1_ASM330356v1/GCA_003303565.1_ASM330356v1_genomic.gbff.gz	Escherichia coli	A310	blank	feces	China	Homo sapiens	2016-06'			GCA_009909915.1_ASM990991v1	GCA_009909915.1	https://ftp.ncbi.nlm.nih.gov/genomes/all/GCA/009/909/915/GCA_009909915.1_ASM990991v1/GCA_009909915.1_ASM990991v1_genomic.gbff.gz
GCF_009909915.1_ASM990991v1	GCA_009909915.1	https://ftp.ncbi.nlm.nih.gov/genomes/all/GCA/009/909/915/GCA_009909915.1_ASM990991v1/GCA_009909915.1_ASM990991v1_genomic.gbff.gz	Escherichia coli	LB04	blank	Rectal swab	France	Homo sapiens	2014'			GCA_027889155.1_ASM2788915v1	GCA_027889155.1	https://ftp.ncbi.nlm.nih.gov/genomes/all/GCA/027/889/155/GCA_027889155.1_ASM2788915v1/GCA_027889155.1_ASM2788915v1_genomic.gbff.gz
GCF_027889155.1_ASM2788915v1	GCA_027889155.1	https://ftp.ncbi.nlm.nih.gov/genomes/all/GCA/027/889/155/GCA_027889155.1_ASM2788915v1/GCA_027889155.1_ASM2788915v1_genomic.gbff.gz	Escherichia coli	EC3034	blank	blood	China: Jiangsu	Homo sapiens	2014-07-28'			GCA_023221785.1_ASM2322178v1	GCA_023221785.1	https://ftp.ncbi.nlm.nih.gov/genomes/all/GCA/023/221/785/GCA_023221785.1_ASM2322178v1/GCA_023221785.1_ASM2322178v1_genomic.gbff.gz
GCA_023221785.1_ASM2322178v1	GCA_023221785.1	https://ftp.ncbi.nlm.nih.gov/genomes/all/GCA/023/221/785/GCA_023221785.1_ASM2322178v1/GCA_023221785.1_ASM2322178v1_genomic.gbff.gz	Escherichia coli	EC7822	blank	stool	China: Hangzhou	Homo sapiens	2021-07-17'			GCA_023273385.1_ASM2327338v1	GCA_023273385.1	https://ftp.ncbi.nlm.nih.gov/genomes/all/GCA/023/273/385/GCA_023273385.1_ASM2327338v1/GCA_023273385.1_ASM2327338v1_genomic.gbff.gz
GCA_023273385.1_ASM2327338v1	GCA_023273385.1	https://ftp.ncbi.nlm.nih.gov/genomes/all/GCA/023/273/385/GCA_023273385.1_ASM2327338v1/GCA_023273385.1_ASM2327338v1_genomic.gbff.gz	Escherichia coli	E-5A1	blank	wound	China: Huizhou	Homo sapiens	2017-11-27'			GCA_022559245.1_ASM2255924v1	GCA_022559245.1	https://ftp.ncbi.nlm.nih.gov/genomes/all/GCA/022/559/245/GCA_022559245.1_ASM2255924v1/GCA_022559245.1_ASM2255924v1_genomic.gbff.gz
GCA_022559245.1_ASM2255924v1	GCA_022559245.1	https://ftp.ncbi.nlm.nih.gov/genomes/all/GCA/022/559/245/GCA_022559245.1_ASM2255924v1/GCA_022559245.1_ASM2255924v1_genomic.gbff.gz	Escherichia coli	EC8	blank	urine	China: Hangzhou	Homo sapiens	2016-07-18'			GCA_002967975.2_ASM296797v2	GCA_002967975.2	https://ftp.ncbi.nlm.nih.gov/genomes/all/GCA/002/967/975/GCA_002967975.2_ASM296797v2/GCA_002967975.2_ASM296797v2_genomic.gbff.gz
GCF_002967975.2_ASM296797v2	GCA_002967975.2	https://ftp.ncbi.nlm.nih.gov/genomes/all/GCA/002/967/975/GCA_002967975.2_ASM296797v2/GCA_002967975.2_ASM296797v2_genomic.gbff.gz	Escherichia coli	ESY002	blank	blood	China: Shenyang	Homo sapiens	2014'			GCA_021343665.1_ASM2134366v1	GCA_021343665.1	https://ftp.ncbi.nlm.nih.gov/genomes/all/GCA/021/343/665/GCA_021343665.1_ASM2134366v1/GCA_021343665.1_ASM2134366v1_genomic.gbff.gz
GCA_021343665.1_ASM2134366v1	GCA_021343665.1	https://ftp.ncbi.nlm.nih.gov/genomes/all/GCA/021/343/665/GCA_021343665.1_ASM2134366v1/GCA_021343665.1_ASM2134366v1_genomic.gbff.gz	Escherichia coli	J418-3	blank	anal swab	China	Homo sapiens	2018'			GCA_020418355.1_ASM2041835v1	GCA_020418355.1	https://ftp.ncbi.nlm.nih.gov/genomes/all/GCA/020/418/355/GCA_020418355.1_ASM2041835v1/GCA_020418355.1_ASM2041835v1_genomic.gbff.gz
GCA_020418355.1_ASM2041835v1	GCA_020418355.1	https://ftp.ncbi.nlm.nih.gov/genomes/all/GCA/020/418/355/GCA_020418355.1_ASM2041835v1/GCA_020418355.1_ASM2041835v1_genomic.gbff.gz	Escherichia coli	C14S14_CMC5	blank	wastewater	Bangladesh: Chittagong	blank	2019-06-18'			GCA_002850675.4_ASM285067v5	GCA_002850675.4	https://ftp.ncbi.nlm.nih.gov/genomes/all/GCA/002/850/675/GCA_002850675.4_ASM285067v4/GCA_002850675.4_ASM285067v4_genomic.gbff.gz
GCF_002850675.4_ASM285067v5	GCA_002850675.4	https://ftp.ncbi.nlm.nih.gov/genomes/all/GCA/002/850/675/GCA_002850675.4_ASM285067v4/GCA_002850675.4_ASM285067v4_genomic.gbff.gz	Escherichia coli	SCEC020023	blank	blank	China: Sichuan, Yibin	Homo sapiens	2016-10-27'			GCA_022558405.1_ASM2255840v1	GCA_022558405.1	https://ftp.ncbi.nlm.nih.gov/genomes/all/GCA/022/558/405/GCA_022558405.1_ASM2255840v1/GCA_022558405.1_ASM2255840v1_genomic.gbff.gz
GCA_022558405.1_ASM2255840v1	GCA_022558405.1	https://ftp.ncbi.nlm.nih.gov/genomes/all/GCA/022/558/405/GCA_022558405.1_ASM2255840v1/GCA_022558405.1_ASM2255840v1_genomic.gbff.gz	Escherichia coli	Z503	blank	blank	China: Zhejiang	Homo sapiens	2018-08-14'			GCA_900465555.1_Ec_S1_6	GCA_900465555.1	https://ftp.ncbi.nlm.nih.gov/genomes/all/GCA/900/465/555/GCA_900465555.1_Ec_S1_6/GCA_900465555.1_Ec_S1_6_genomic.gbff.gz
GCA_900465555.1_Ec_S1_6	GCA_900465555.1	https://ftp.ncbi.nlm.nih.gov/genomes/all/GCA/900/465/555/GCA_900465555.1_Ec_S1_6/GCA_900465555.1_Ec_S1_6_genomic.gbff.gz	Escherichia coli	Ec_S1_6	blank	blank	blank	blank	blank'			GCA_023243755.1_ASM2324375v1	GCA_023243755.1	https://ftp.ncbi.nlm.nih.gov/genomes/all/GCA/023/243/755/GCA_023243755.1_ASM2324375v1/GCA_023243755.1_ASM2324375v1_genomic.gbff.gz
GCA_023243755.1_ASM2324375v1	GCA_023243755.1	https://ftp.ncbi.nlm.nih.gov/genomes/all/GCA/023/243/755/GCA_023243755.1_ASM2324375v1/GCA_023243755.1_ASM2324375v1_genomic.gbff.gz	Escherichia coli	G3P2-1	blank	stool	China: Guigang City, Guangxi Province	swine	2017-08'			GCA_015476785.1_ASM1547678v1	GCA_015476785.1	https://ftp.ncbi.nlm.nih.gov/genomes/all/GCA/015/476/785/GCA_015476785.1_ASM1547678v1/GCA_015476785.1_ASM1547678v1_genomic.gbff.gz
GCA_015476785.1_ASM1547678v1	GCA_015476785.1	https://ftp.ncbi.nlm.nih.gov/genomes/all/GCA/015/476/785/GCA_015476785.1_ASM1547678v1/GCA_015476785.1_ASM1547678v1_genomic.gbff.gz	Escherichia coli	hkcpe161	blank	rectal swab	Hong Kong	Homo sapiens	2012-08-22'			GCA_025398915.1_ASM2539891v1	GCA_025398915.1	https://ftp.ncbi.nlm.nih.gov/genomes/all/GCA/025/398/915/GCA_025398915.1_ASM2539891v1/GCA_025398915.1_ASM2539891v1_genomic.gbff.gz
GCF_025398915.1_ASM2539891v1	GCA_025398915.1	https://ftp.ncbi.nlm.nih.gov/genomes/all/GCA/025/398/915/GCA_025398915.1_ASM2539891v1/GCA_025398915.1_ASM2539891v1_genomic.gbff.gz	Escherichia coli	ECO3183	blank	urine	China: Tianjin	Homo sapiens	2019-04'			GCA_021343425.1_ASM2134342v1	GCA_021343425.1	https://ftp.ncbi.nlm.nih.gov/genomes/all/GCA/021/343/425/GCA_021343425.1_ASM2134342v1/GCA_021343425.1_ASM2134342v1_genomic.gbff.gz
GCA_021343425.1_ASM2134342v1	GCA_021343425.1	https://ftp.ncbi.nlm.nih.gov/genomes/all/GCA/021/343/425/GCA_021343425.1_ASM2134342v1/GCA_021343425.1_ASM2134342v1_genomic.gbff.gz	Escherichia coli	E-T754	blank	anal swab	China	Homo sapiens	2020'			GCA_022558765.1_ASM2255876v1	GCA_022558765.1	https://ftp.ncbi.nlm.nih.gov/genomes/all/GCA/022/558/765/GCA_022558765.1_ASM2255876v1/GCA_022558765.1_ASM2255876v1_genomic.gbff.gz
GCA_022558765.1_ASM2255876v1	GCA_022558765.1	https://ftp.ncbi.nlm.nih.gov/genomes/all/GCA/022/558/765/GCA_022558765.1_ASM2255876v1/GCA_022558765.1_ASM2255876v1_genomic.gbff.gz	Escherichia coli	EC20	blank	throat swab	China: Hangzhou	Homo sapiens	2017-06-22'			GCA_027988695.1_ASM2798869v1	GCA_027988695.1	https://ftp.ncbi.nlm.nih.gov/genomes/all/GCA/027/988/695/GCA_027988695.1_ASM2798869v1/GCA_027988695.1_ASM2798869v1_genomic.gbff.gz
GCF_027988695.1_ASM2798869v1	GCA_027988695.1	https://ftp.ncbi.nlm.nih.gov/genomes/all/GCA/027/988/695/GCA_027988695.1_ASM2798869v1/GCA_027988695.1_ASM2798869v1_genomic.gbff.gz	Escherichia coli	187F3	blank	blank	France	Homo sapiens	2018'			GCA_000814525.1_ASM81452v1	GCA_000814525.1	https://ftp.ncbi.nlm.nih.gov/genomes/all/GCA/000/814/525/GCA_000814525.1_ASM81452v1/GCA_000814525.1_ASM81452v1_genomic.gbff.gz
GCA_000814525.1_ASM81452v1	GCA_000814525.1	https://ftp.ncbi.nlm.nih.gov/genomes/all/GCA/000/814/525/GCA_000814525.1_ASM81452v1/GCA_000814525.1_ASM81452v1_genomic.gbff.gz	Escherichia coli	CR694	blank	urine	Australia: Nambour, Queensland	Homo sapiens	20-Jan-2014'			GCA_929608665.1_cpe072	GCA_929608665.1	https://ftp.ncbi.nlm.nih.gov/genomes/all/GCA/929/608/665/GCA_929608665.1_cpe072/GCA_929608665.1_cpe072_genomic.gbff.gz
GCA_929608665.1_cpe072	GCA_929608665.1	https://ftp.ncbi.nlm.nih.gov/genomes/all/GCA/929/608/665/GCA_929608665.1_cpe072/GCA_929608665.1_cpe072_genomic.gbff.gz	Escherichia coli	cpe072	NA	screen	blank	blank	blank'			GCA_020168335.1_ASM2016833v1	GCA_020168335.1	https://ftp.ncbi.nlm.nih.gov/genomes/all/GCA/020/168/335/GCA_020168335.1_ASM2016833v1/GCA_020168335.1_ASM2016833v1_genomic.gbff.gz
GCA_020168335.1_ASM2016833v1	GCA_020168335.1	https://ftp.ncbi.nlm.nih.gov/genomes/all/GCA/020/168/335/GCA_020168335.1_ASM2016833v1/GCA_020168335.1_ASM2016833v1_genomic.gbff.gz	Escherichia coli	C6351	blank	patient with infection	China: Sichuan	Homo sapiens	2018-12-19'			GCA_929618455.1_cpe026	GCA_929618455.1	https://ftp.ncbi.nlm.nih.gov/genomes/all/GCA/929/618/455/GCA_929618455.1_cpe026/GCA_929618455.1_cpe026_genomic.gbff.gz
GCA_929618455.1_cpe026	GCA_929618455.1	https://ftp.ncbi.nlm.nih.gov/genomes/all/GCA/929/618/455/GCA_929618455.1_cpe026/GCA_929618455.1_cpe026_genomic.gbff.gz	Escherichia coli	cpe026	NA	screen	blank	blank	blank'			GCA_021460845.1_ASM2146084v1	GCA_021460845.1	https://ftp.ncbi.nlm.nih.gov/genomes/all/GCA/021/460/845/GCA_021460845.1_ASM2146084v1/GCA_021460845.1_ASM2146084v1_genomic.gbff.gz
GCA_021460845.1_ASM2146084v1	GCA_021460845.1	https://ftp.ncbi.nlm.nih.gov/genomes/all/GCA/021/460/845/GCA_021460845.1_ASM2146084v1/GCA_021460845.1_ASM2146084v1_genomic.gbff.gz	Escherichia coli	MIN-058	blank	blank	Niger	Homo sapiens	2020-10-30'			GCA_027888785.1_ASM2788878v1	GCA_027888785.1	https://ftp.ncbi.nlm.nih.gov/genomes/all/GCA/027/888/785/GCA_027888785.1_ASM2788878v1/GCA_027888785.1_ASM2788878v1_genomic.gbff.gz
GCF_027888785.1_ASM2788878v1	GCA_027888785.1	https://ftp.ncbi.nlm.nih.gov/genomes/all/GCA/027/888/785/GCA_027888785.1_ASM2788878v1/GCA_027888785.1_ASM2788878v1_genomic.gbff.gz	Escherichia coli	EC5660	blank	urine	China: Jiangsu	Homo sapiens	2016-07-23'			GCA_027988915.1_ASM2798891v1	GCA_027988915.1	https://ftp.ncbi.nlm.nih.gov/genomes/all/GCA/027/988/915/GCA_027988915.1_ASM2798891v1/GCA_027988915.1_ASM2798891v1_genomic.gbff.gz
GCF_027988915.1_ASM2798891v1	GCA_027988915.1	https://ftp.ncbi.nlm.nih.gov/genomes/all/GCA/027/988/915/GCA_027988915.1_ASM2798891v1/GCA_027988915.1_ASM2798891v1_genomic.gbff.gz	Escherichia coli	273A3	blank	blank	France	Homo sapiens	2020'			GCA_026411455.1_ASM2641145v1	GCA_026411455.1	https://ftp.ncbi.nlm.nih.gov/genomes/all/GCA/026/411/455/GCA_026411455.1_ASM2641145v1/GCA_026411455.1_ASM2641145v1_genomic.gbff.gz
GCF_026411455.1_ASM2641145v1	GCA_026411455.1	https://ftp.ncbi.nlm.nih.gov/genomes/all/GCA/026/411/455/GCA_026411455.1_ASM2641145v1/GCA_026411455.1_ASM2641145v1_genomic.gbff.gz	Escherichia coli	ID1000892	blank	blank	USA: California, Alameda County	Homo sapiens	2017-01/2019-12'			GCA_020168155.1_ASM2016815v1	GCA_020168155.1	https://ftp.ncbi.nlm.nih.gov/genomes/all/GCA/020/168/155/GCA_020168155.1_ASM2016815v1/GCA_020168155.1_ASM2016815v1_genomic.gbff.gz
GCA_020168155.1_ASM2016815v1	GCA_020168155.1	https://ftp.ncbi.nlm.nih.gov/genomes/all/GCA/020/168/155/GCA_020168155.1_ASM2016815v1/GCA_020168155.1_ASM2016815v1_genomic.gbff.gz	Escherichia coli	C5911	blank	patient with infection	China: Beijing	Homo sapiens	2019-04-28'			GCA_020541025.1_ASM2054102v1	GCA_020541025.1	https://ftp.ncbi.nlm.nih.gov/genomes/all/GCA/020/541/025/GCA_020541025.1_ASM2054102v1/GCA_020541025.1_ASM2054102v1_genomic.gbff.gz
GCA_020541025.1_ASM2054102v1	GCA_020541025.1	https://ftp.ncbi.nlm.nih.gov/genomes/all/GCA/020/541/025/GCA_020541025.1_ASM2054102v1/GCA_020541025.1_ASM2054102v1_genomic.gbff.gz	Escherichia coli	P21_SE1_04.20	blank	sputum	United Kingdom	Homo sapiens	2020-04'			GCA_019053135.1_ASM1905313v1	GCA_019053135.1	https://ftp.ncbi.nlm.nih.gov/genomes/all/GCA/019/053/135/GCA_019053135.1_ASM1905313v1/GCA_019053135.1_ASM1905313v1_genomic.gbff.gz
GCA_019053135.1_ASM1905313v1	GCA_019053135.1	https://ftp.ncbi.nlm.nih.gov/genomes/all/GCA/019/053/135/GCA_019053135.1_ASM1905313v1/GCA_019053135.1_ASM1905313v1_genomic.gbff.gz	Escherichia coli	xz076	blank	sputum	China: Xuzhou	Homo sapiens	2018-09-20'			GCA_022605345.1_ASM2260534v1	GCA_022605345.1	https://ftp.ncbi.nlm.nih.gov/genomes/all/GCA/022/605/345/GCA_022605345.1_ASM2260534v1/GCA_022605345.1_ASM2260534v1_genomic.gbff.gz
GCA_022605345.1_ASM2260534v1	GCA_022605345.1	https://ftp.ncbi.nlm.nih.gov/genomes/all/GCA/022/605/345/GCA_022605345.1_ASM2260534v1/GCA_022605345.1_ASM2260534v1_genomic.gbff.gz	Escherichia coli	EC-14-2-9	blank	sputum	China: Zhengzhou	Homo sapiens	2014-12-19'			GCA_025583595.1_ASM2558359v1	GCA_025583595.1	https://ftp.ncbi.nlm.nih.gov/genomes/all/GCA/025/583/595/GCA_025583595.1_ASM2558359v1/GCA_025583595.1_ASM2558359v1_genomic.gbff.gz
GCF_025583595.1_ASM2558359v1	GCA_025583595.1	https://ftp.ncbi.nlm.nih.gov/genomes/all/GCA/025/583/595/GCA_025583595.1_ASM2558359v1/GCA_025583595.1_ASM2558359v1_genomic.gbff.gz	Escherichia coli	YZLc2-2	blank	feces	China: Yangzhou	chicken	2019-04-01'			GCA_023243775.1_ASM2324377v1	GCA_023243775.1	https://ftp.ncbi.nlm.nih.gov/genomes/all/GCA/023/243/775/GCA_023243775.1_ASM2324377v1/GCA_023243775.1_ASM2324377v1_genomic.gbff.gz
GCA_023243775.1_ASM2324377v1	GCA_023243775.1	https://ftp.ncbi.nlm.nih.gov/genomes/all/GCA/023/243/775/GCA_023243775.1_ASM2324377v1/GCA_023243775.1_ASM2324377v1_genomic.gbff.gz	Escherichia coli	FCG120	blank	stool	China: Fangchenggang City, Guangxi Province	poultry	2017-08'			GCA_017598845.1_ASM1759884v1	GCA_017598845.1	https://ftp.ncbi.nlm.nih.gov/genomes/all/GCA/017/598/845/GCA_017598845.1_ASM1759884v1/GCA_017598845.1_ASM1759884v1_genomic.gbff.gz
GCA_017598845.1_ASM1759884v1	GCA_017598845.1	https://ftp.ncbi.nlm.nih.gov/genomes/all/GCA/017/598/845/GCA_017598845.1_ASM1759884v1/GCA_017598845.1_ASM1759884v1_genomic.gbff.gz	Escherichia coli	GFQ9D68	blank	fecal sample	China:Guangdong, Zhaoqing	duck	2019-08-11'			GCA_027086955.1_ASM2708695v1	GCA_027086955.1	https://ftp.ncbi.nlm.nih.gov/genomes/all/GCA/027/086/955/GCA_027086955.1_ASM2708695v1/GCA_027086955.1_ASM2708695v1_genomic.gbff.gz
GCF_027086955.1_ASM2708695v1	GCA_027086955.1	https://ftp.ncbi.nlm.nih.gov/genomes/all/GCA/027/086/955/GCA_027086955.1_ASM2708695v1/GCA_027086955.1_ASM2708695v1_genomic.gbff.gz	Escherichia coli	E1637	blank	blood	Tanzania	Homo sapiens	2017-03'			GCA_019721135.1_ASM1972113v1	GCA_019721135.1	https://ftp.ncbi.nlm.nih.gov/genomes/all/GCA/019/721/135/GCA_019721135.1_ASM1972113v1/GCA_019721135.1_ASM1972113v1_genomic.gbff.gz
GCA_019721135.1_ASM1972113v1	GCA_019721135.1	https://ftp.ncbi.nlm.nih.gov/genomes/all/GCA/019/721/135/GCA_019721135.1_ASM1972113v1/GCA_019721135.1_ASM1972113v1_genomic.gbff.gz	Escherichia coli	CREC01	blank	cerebrospinal fluid from patient with post-craniotomy meningitis	China: Hangzhou	Homo sapiens	2019-10-17'			GCA_023243425.1_ASM2324342v1	GCA_023243425.1	https://ftp.ncbi.nlm.nih.gov/genomes/all/GCA/023/243/425/GCA_023243425.1_ASM2324342v1/GCA_023243425.1_ASM2324342v1_genomic.gbff.gz
GCA_023243425.1_ASM2324342v1	GCA_023243425.1	https://ftp.ncbi.nlm.nih.gov/genomes/all/GCA/023/243/425/GCA_023243425.1_ASM2324342v1/GCA_023243425.1_ASM2324342v1_genomic.gbff.gz	Escherichia coli	GXR2	blank	soil	China: Zhangshu City, Jiangxi Province	blank	2017-06'			GCA_023244715.1_ASM2324471v1	GCA_023244715.1	https://ftp.ncbi.nlm.nih.gov/genomes/all/GCA/023/244/715/GCA_023244715.1_ASM2324471v1/GCA_023244715.1_ASM2324471v1_genomic.gbff.gz
GCA_023244715.1_ASM2324471v1	GCA_023244715.1	https://ftp.ncbi.nlm.nih.gov/genomes/all/GCA/023/244/715/GCA_023244715.1_ASM2324471v1/GCA_023244715.1_ASM2324471v1_genomic.gbff.gz	Escherichia coli	FCG116	blank	stool	China: Fangchenggang City, Guangxi Province	poultry	2017-08'			GCA_947390885.1_17_8104505_assembly	GCA_947390885.1	https://ftp.ncbi.nlm.nih.gov/genomes/all/GCA/947/390/885/GCA_947390885.1_17-8104505_assembly/GCA_947390885.1_17-8104505_assembly_genomic.gbff.gz
GCF_947390885.1_17_8104505_assembly	GCA_947390885.1	https://ftp.ncbi.nlm.nih.gov/genomes/all/GCA/947/390/885/GCA_947390885.1_17-8104505_assembly/GCA_947390885.1_17-8104505_assembly_genomic.gbff.gz	Escherichia coli	ST940	blank	NHS Scotland	blank	blank	blank'			GCA_027984055.1_ASM2798405v1	GCA_027984055.1	https://ftp.ncbi.nlm.nih.gov/genomes/all/GCA/027/984/055/GCA_027984055.1_ASM2798405v1/GCA_027984055.1_ASM2798405v1_genomic.gbff.gz
GCF_027984055.1_ASM2798405v1	GCA_027984055.1	https://ftp.ncbi.nlm.nih.gov/genomes/all/GCA/027/984/055/GCA_027984055.1_ASM2798405v1/GCA_027984055.1_ASM2798405v1_genomic.gbff.gz	Escherichia coli	285G3	blank	blank	France	Homo sapiens	2021'			GCA_021167435.1_ASM2116743v1	GCA_021167435.1	https://ftp.ncbi.nlm.nih.gov/genomes/all/GCA/021/167/435/GCA_021167435.1_ASM2116743v1/GCA_021167435.1_ASM2116743v1_genomic.gbff.gz
GCA_021167435.1_ASM2116743v1	GCA_021167435.1	https://ftp.ncbi.nlm.nih.gov/genomes/all/GCA/021/167/435/GCA_021167435.1_ASM2116743v1/GCA_021167435.1_ASM2116743v1_genomic.gbff.gz	Escherichia coli	ECO92	blank	blood	Argentina	Homo sapiens	2016'			GCA_019660425.1_ASM1966042v1	GCA_019660425.1	https://ftp.ncbi.nlm.nih.gov/genomes/all/GCA/019/660/425/GCA_019660425.1_ASM1966042v1/GCA_019660425.1_ASM1966042v1_genomic.gbff.gz
GCA_019660425.1_ASM1966042v1	GCA_019660425.1	https://ftp.ncbi.nlm.nih.gov/genomes/all/GCA/019/660/425/GCA_019660425.1_ASM1966042v1/GCA_019660425.1_ASM1966042v1_genomic.gbff.gz	Escherichia coli	EC-16-60	blank	sputum	China	Homo sapiens	2016'			GCA_023244035.1_ASM2324403v1	GCA_023244035.1	https://ftp.ncbi.nlm.nih.gov/genomes/all/GCA/023/244/035/GCA_023244035.1_ASM2324403v1/GCA_023244035.1_ASM2324403v1_genomic.gbff.gz
GCA_023244035.1_ASM2324403v1	GCA_023244035.1	https://ftp.ncbi.nlm.nih.gov/genomes/all/GCA/023/244/035/GCA_023244035.1_ASM2324403v1/GCA_023244035.1_ASM2324403v1_genomic.gbff.gz	Escherichia coli	GP58	blank	stool	China: Zhangshu City, Jiangxi Province	swine	2017-06'			GCA_022699465.1_ASM2269946v1	GCA_022699465.1	https://ftp.ncbi.nlm.nih.gov/genomes/all/GCA/022/699/465/GCA_022699465.1_ASM2269946v1/GCA_022699465.1_ASM2269946v1_genomic.gbff.gz
GCA_022699465.1_ASM2269946v1	GCA_022699465.1	https://ftp.ncbi.nlm.nih.gov/genomes/all/GCA/022/699/465/GCA_022699465.1_ASM2269946v1/GCA_022699465.1_ASM2269946v1_genomic.gbff.gz	Escherichia coli	ST167	blank	liver	Italy	Felis catus	2020-06-19'			GCA_027982965.1_ASM2798296v1	GCA_027982965.1	https://ftp.ncbi.nlm.nih.gov/genomes/all/GCA/027/982/965/GCA_027982965.1_ASM2798296v1/GCA_027982965.1_ASM2798296v1_genomic.gbff.gz
GCF_027982965.1_ASM2798296v1	GCA_027982965.1	https://ftp.ncbi.nlm.nih.gov/genomes/all/GCA/027/982/965/GCA_027982965.1_ASM2798296v1/GCA_027982965.1_ASM2798296v1_genomic.gbff.gz	Escherichia coli	272A8	blank	blank	France	Homo sapiens	2020'			GCA_022558645.1_ASM2255864v1	GCA_022558645.1	https://ftp.ncbi.nlm.nih.gov/genomes/all/GCA/022/558/645/GCA_022558645.1_ASM2255864v1/GCA_022558645.1_ASM2255864v1_genomic.gbff.gz
GCA_022558645.1_ASM2255864v1	GCA_022558645.1	https://ftp.ncbi.nlm.nih.gov/genomes/all/GCA/022/558/645/GCA_022558645.1_ASM2255864v1/GCA_022558645.1_ASM2255864v1_genomic.gbff.gz	Escherichia coli	EC29	blank	urine	China: Hangzhou	Homo sapiens	2017-11-21'			GCA_019884625.1_ASM1988462v1	GCA_019884625.1	https://ftp.ncbi.nlm.nih.gov/genomes/all/GCA/019/884/625/GCA_019884625.1_ASM1988462v1/GCA_019884625.1_ASM1988462v1_genomic.gbff.gz
GCA_019884625.1_ASM1988462v1	GCA_019884625.1	https://ftp.ncbi.nlm.nih.gov/genomes/all/GCA/019/884/625/GCA_019884625.1_ASM1988462v1/GCA_019884625.1_ASM1988462v1_genomic.gbff.gz	Escherichia coli	EC1390	blank	urine	Taiwan	Homo sapiens	2020-09-17'			GCA_020168215.1_ASM2016821v1	GCA_020168215.1	https://ftp.ncbi.nlm.nih.gov/genomes/all/GCA/020/168/215/GCA_020168215.1_ASM2016821v1/GCA_020168215.1_ASM2016821v1_genomic.gbff.gz
GCA_020168215.1_ASM2016821v1	GCA_020168215.1	https://ftp.ncbi.nlm.nih.gov/genomes/all/GCA/020/168/215/GCA_020168215.1_ASM2016821v1/GCA_020168215.1_ASM2016821v1_genomic.gbff.gz	Escherichia coli	C6335	blank	patient with infection	China: Sichuan	Homo sapiens	2018-11-19'			GCA_027982865.1_ASM2798286v1	GCA_027982865.1	https://ftp.ncbi.nlm.nih.gov/genomes/all/GCA/027/982/865/GCA_027982865.1_ASM2798286v1/GCA_027982865.1_ASM2798286v1_genomic.gbff.gz
GCF_027982865.1_ASM2798286v1	GCA_027982865.1	https://ftp.ncbi.nlm.nih.gov/genomes/all/GCA/027/982/865/GCA_027982865.1_ASM2798286v1/GCA_027982865.1_ASM2798286v1_genomic.gbff.gz	Escherichia coli	317H5	blank	blank	France	Homo sapiens	2022'			GCA_019054055.1_ASM1905405v1	GCA_019054055.1	https://ftp.ncbi.nlm.nih.gov/genomes/all/GCA/019/054/055/GCA_019054055.1_ASM1905405v1/GCA_019054055.1_ASM1905405v1_genomic.gbff.gz
GCA_019054055.1_ASM1905405v1	GCA_019054055.1	https://ftp.ncbi.nlm.nih.gov/genomes/all/GCA/019/054/055/GCA_019054055.1_ASM1905405v1/GCA_019054055.1_ASM1905405v1_genomic.gbff.gz	Escherichia coli	xz012	blank	sputum	China: Xuzhou	Homo sapiens	2016-02-01'			GCA_944470275.2_CRE_163A9	GCA_944470275.2	https://ftp.ncbi.nlm.nih.gov/genomes/all/GCA/944/470/275/GCA_944470275.2_CRE_163A9/GCA_944470275.2_CRE_163A9_genomic.gbff.gz
GCA_944470275.2_CRE_163A9	GCA_944470275.2	https://ftp.ncbi.nlm.nih.gov/genomes/all/GCA/944/470/275/GCA_944470275.2_CRE_163A9/GCA_944470275.2_CRE_163A9_genomic.gbff.gz	Escherichia coli	blank	blank	blank	blank	blank	blank'			GCA_019926805.1_ASM1992680v1	GCA_019926805.1	https://ftp.ncbi.nlm.nih.gov/genomes/all/GCA/019/926/805/GCA_019926805.1_ASM1992680v1/GCA_019926805.1_ASM1992680v1_genomic.gbff.gz
GCA_019926805.1_ASM1992680v1	GCA_019926805.1	https://ftp.ncbi.nlm.nih.gov/genomes/all/GCA/019/926/805/GCA_019926805.1_ASM1992680v1/GCA_019926805.1_ASM1992680v1_genomic.gbff.gz	Escherichia coli	ZDHYF514	blank	bile	China: Zhengzhou	Homo sapiens	2019-05-26'			GCA_021343315.1_ASM2134331v1	GCA_021343315.1	https://ftp.ncbi.nlm.nih.gov/genomes/all/GCA/021/343/315/GCA_021343315.1_ASM2134331v1/GCA_021343315.1_ASM2134331v1_genomic.gbff.gz
GCA_021343315.1_ASM2134331v1	GCA_021343315.1	https://ftp.ncbi.nlm.nih.gov/genomes/all/GCA/021/343/315/GCA_021343315.1_ASM2134331v1/GCA_021343315.1_ASM2134331v1_genomic.gbff.gz	Escherichia coli	E-T319	blank	anal swab	China	Homo sapiens	2020'			GCA_023243715.1_ASM2324371v1	GCA_023243715.1	https://ftp.ncbi.nlm.nih.gov/genomes/all/GCA/023/243/715/GCA_023243715.1_ASM2324371v1/GCA_023243715.1_ASM2324371v1_genomic.gbff.gz
[truncated: 853 more rows]
